# Supplementary material for: Phenolic Profile and Susceptibility to Fusarium Infection of Pigmented Maize Cultivars
Source: Front Plant Sci. 2018 Aug 14;9:1189. doi: 10.3389/fpls.2018.01189 (PMC6102558; doi:10.3389/fpls.2018.01189)
Supplement: Supplementary file 3 [file Table_2.XLSX]

## Sheet: dataset
Table S2. List of phenolic compounds identified across the different maize samples.
Compound	Phenolic class	Phenolic subclass	control_R1	control_R2	control_R3	control_R4	control_R5	control_R6	rostrato-rosso_1	rostrato-rosso_2	rostrato-rosso_3	rostrato-rosso_4	rostrato-rosso_5	rostrato-rosso_6	val-di-non_10	val-di-non_11	val-di-non_12	val-di-non_7	val-di-non_8	val-di-non_9	purple B73_1	purple B73_2	purple B73_3	purple B73_4	purple B73_5	purple B73_6	Annotations	CompositeSpectrum
Peonidin	Flavonoids	Anthocyanins	1	1	100264	1	69038	24473	3864527	4457638	9388092	10738334	7988930	2184470	530626	290151	1662478	2109406	1945499	4064107	1	1	1	1	1	1	Peonidin [ C16 H13 O6, tgt=70.36, overall=70.36 ]	(301.07004, 376389.9)(302.07315, 65203.418)(303.07758, 13453.2295)(304.07724, 1448.835)(283.057, 312.02)(302.07727, 779.585)(306.05225, 7250.8804)(307.0524, 1575.38)(308.0444, 460.39)
Pelargonidin 3-O-sambubioside	Flavonoids	Anthocyanins	295691	266421	318080	323689	312277	257893	27069540	14299302	55760528	57506980	62064304	26407820	1779920	1129405	3865069	3874450	4333031	8298176	90320	1	274682	156779	70237	34579	Pelargonidin 3-O-sambubioside [ C26 H29 O14, tgt=94.43, overall=94.43 ]	(565.15454, 472382.28)(566.1585, 135445.06)(567.16174, 31264.549)(568.1617, 8478.548)(547.1451, 14394.193)(548.1496, 6386.2085)(549.1531, 2297.589)(550.15485, 282.04602)(588.13965, 25236.7)(589.1434, 10924.555)(590.1485, 3371.9734)
Delphinidin 3-O-(6''-malonyl-glucoside)	Flavonoids	Anthocyanins	1	1	1	1	1	1	1	63518	1	1	1	1	1	1	1	1	1	1	280057	532405	301368	1	75790	334822	Delphinidin 3-O-(6''-malonyl-glucoside) [ C24 H23 O15, tgt=95.03, overall=95.03 ]	(551.10254, 2592.054)(552.10614, 662.058)(553.1075, 53.25)(552.1106, 5529.81)(553.1136, 1143.23)(574.0877, 1426.358)(575.09143, 333.12604)
Malvidin 3-O-(6''-acetyl-galactoside)	Flavonoids	Anthocyanins	101160	98173	124127	107965	105033	87058	2657381	2145106	6508887	7393233	3714816	1208460	276338	212506	679258	409153	271832	710636	51493	36333	58287	1	78703	51722	Malvidin 3-O-(6''-acetyl-galactoside) [ C25 H27 O13, tgt=61.68, overall=61.68 ]	(535.14325, 103105.555)(536.1484, 30011.242)(537.15137, 8719.098)(538.1554, 2437.3003)(539.1564, 531.57)(517.13257, 5023.376)(518.1381, 2118.3125)(519.1385, 725.39166)(558.13367, 6033.353)(559.1392, 2644.0513)(560.1397, 478.01752)(540.13, 138.57)
Malvidin 3,5-O-diglucoside	Flavonoids	Anthocyanins	1	65444	480898	448479	26512	332269	84439	179588	232979	259173	91266	218353	108697	79795	1	118192	114148	180294	1	47972	103053	131689	49350	63592	Malvidin 3,5-O-diglucoside [ C29 H35 O17, tgt=85.38, overall=85.38 ]	(655.19226, 3096.78)(656.1963, 2175.4)(657.2026, 469.38)(637.17413, 12555.317)(638.17786, 3933.3843)(639.1829, 921.604)(638.1891, 1429.435)(639.1741, 917.99)(640.172, 245.17)(678.17816, 1710.9733)(679.1821, 392.46997)(660.16656, 5778.14)(661.1697, 2513.821)(662.17377, 498.83182)(663.1667, 169.79)
Cyanidin 3,5-O-diglucoside	Flavonoids	Anthocyanins	235512	170752	137901	232581	162860	76749	3770395	16996648	7456823	7406737	5020592	3925428	162217	105142	279190	216932	535417	4861518	71926	126156	375169	160237	156906	137629	Cyanidin 3,5-O-diglucoside [ C27 H31 O16, tgt=63.99, overall=63.99 ]	(611.15955, 8003.6904)(612.16437, 2364.8286)(613.1655, 1374.1)(593.14905, 2770.004)(594.1536, 1002.775)(612.16, 552.86)(594.1599, 11312.19)(595.16345, 4235.719)(596.16693, 1004.60675)(634.1439, 1756.1)
Pelargonidin 3-O-galactoside	Flavonoids	Anthocyanins	1	1	1	1	1	1	307877	1450206	425851	487774	2357419	754919	164798	96690	606966	192549	64187	1032124	388367	364734	269411	26921	1	305853	Pelargonidin 3-O-galactoside [ C21 H21 O10, tgt=74.57, overall=74.57 ]	(433.11255, 37694.23)(434.11667, 8840.63)(435.12128, 3236.841)(436.1217, 268.73666)(415.10165, 6122.5474)(416.10486, 2972.6602)(417.108, 1521.53)(418.1135, 213.88)(456.10138, 2898.276)(457.1073, 1252.49)
Cyanidin 3-O-galactoside	Flavonoids	Anthocyanins	37066	60301	50848	41949	1	63679	342309	250193	828336	826000	707982	123862	79150	61900	605967	55540	172281	169472	7926997	8380948	6385918	3489876	4762928	7975443	Cyanidin 3-O-galactoside [ C21 H21 O11, tgt=98.83, overall=98.83 ]	(449.10767, 32711.373)(450.1119, 7799.2183)(451.11435, 3377.4812)(452.11774, 1162.3059)(453.1196, 131.0)(431.09628, 12008.813)(432.10065, 3494.4922)(433.10504, 1463.73)(434.10876, 100.775)(472.09213, 1804.7057)(473.09387, 161.91501)
Pelargonidin 3-O-(6''-malonyl-glucoside)	Flavonoids	Anthocyanins	1	1	1	22501	1	1	39244	53920	93749	110867	43515	1	1	1	1	1	1	1	3291256	3230619	2802789	2040469	2339320	2532534	Pelargonidin 3-O-(6''-malonyl-glucoside) [ C24 H23 O13, tgt=98.24, overall=98.24 ]	(519.11304, 30582.912)(520.1167, 8037.4956)(521.11786, 3994.12)(522.12225, 432.6117)(523.1126, 52.635)
Cyanidin 3-O-(6''-acetyl-glucoside)	Flavonoids	Anthocyanins	1	1	1	1	1	1	58432	962084	365189	374083	469028	548018	65622	49690	43699	82050	1	146761	1	1	1	1	1	1	Cyanidin 3-O-(6''-acetyl-glucoside) [ C23 H23 O12, tgt=72.99, overall=72.99 ]	(491.1227, 816.66)(473.10605, 29204.412)(474.11014, 6953.012)(475.11246, 2413.1616)(476.1162, 341.26)
Petunidin 3-O-(6''-acetyl-glucoside)	Flavonoids	Anthocyanins	1	1	1	1	1	1	1	329723	1	1	88928	1594154	253491	1	1	1	1	1	61135	1	38850	17588	1	1	Petunidin 3-O-(6''-acetyl-glucoside) [ C24 H25 O13, tgt=66.81, overall=66.81 ]	(521.1299, 2837.675)(522.1335, 2068.62)(523.1384, 536.3)(503.1167, 27388.756)(504.12326, 8312.772)(505.12442, 3101.2366)(506.1377, 1197.36)(507.1553, 135.96)(522.1415, 642.555)(544.1188, 1080.74)
Pelargonidin 3-O-glucosyl-rutinoside	Flavonoids	Anthocyanins	103810	514068	112304	715028	579267	512177	409355	209161	185885	204663	147680	178417	156904	84084	128451	201036	569910	349120	568989	557488	523956	559292	510474	425906	Pelargonidin 3-O-glucosyl-rutinoside [ C33 H41 O19, tgt=94.16, overall=94.16 ]	(741.2321, 3789.7673)(742.2394, 1826.2393)(743.23627, 956.9183)(723.2106, 18698.674)(724.2146, 6687.778)(725.21826, 2089.6553)(726.2218, 566.034)(742.2295, 13649.0205)(743.2346, 5394.305)(744.23535, 1640.66)(745.2514, 55.96)(724.2256, 114.08)(764.2191, 2340.7761)(765.2131, 844.6667)(746.209, 3358.4534)(747.2072, 3496.88)(748.2251, 1062.96)
Delphinidin 3-O-sambubioside	Flavonoids	Anthocyanins	35964	39607	118650	51767	118413	37995	1	267067	1	1	1	160318	108452	163114	66174	2314590	242613	194054	26520	106856	45660	93191	57929	139887	Delphinidin 3-O-sambubioside [ C26 H29 O16, tgt=80.92, overall=80.92 ]	(597.14105, 1997.6)(579.13635, 144.86)(598.1528, 14991.51)(599.15656, 4860.7803)(600.15894, 1178.8013)(620.1352, 6046.61)(621.1391, 2053.01)
Pelargonidin	Flavonoids	Anthocyanins	15782	1	1	1	1	1	131495	1971163	2626720	2642800	5169965	2187768	624436	233003	1114029	430594	178486	400820	58577	26472	26139	27063	26174	12733	Pelargonidin [ C15 H11 O5, tgt=96.47, overall=96.47 ]	(271.06018, 77295.48)(272.0631, 12824.766)(273.06906, 3351.8)(274.0686, 129.62)(253.04959, 174.51999)
Delphinidin 3-O-xyloside	Flavonoids	Anthocyanins	1	1	1	1	1	1	135322	371465	131584	147659	107602	310170	1	1	1	1	1	1	1	1	1	1	1	1	Delphinidin 3-O-xyloside [ C20 H19 O11, tgt=81.16, overall=81.16 ]	(435.09277, 15082.259)(436.09668, 2666.798)(418.0922, 1717.39)(419.09195, 124.57)
Cyanidin 3-O-sambubioside	Flavonoids	Anthocyanins	60548	58140	119693	75350	54122	44794	1377123	907511	3826188	4094045	2052846	1146894	202899	155538	428033	336873	464471	505388	1	90369	1	84488	110949	42092	Cyanidin 3-O-sambubioside [ C26 H29 O15, tgt=74.35, overall=74.35 ]	(581.1492, 48596.938)(582.15375, 14299.469)(583.15735, 4397.62)(563.138, 1520.9618)(564.1421, 627.77)(582.1574, 9596.545)(583.162, 3131.7705)(584.1624, 1110.184)(585.1598, 85.34)(564.1553, 148.11)(604.1342, 3341.3604)(605.13995, 2451.355)(606.14014, 249.195)
Delphinidin 3-O-glucosyl-glucoside	Flavonoids	Anthocyanins	1	1	1	1	1	1	27692	236001	1	1	549328	1	1	1	1	1	1	144636	1	1	1	1	1	1	Delphinidin 3-O-glucosyl-glucoside [ C27 H31 O17, tgt=71.48, overall=71.48 ]	(609.1455, 9366.73)(610.14844, 2561.68)(611.1496, 982.45)(628.16504, 8075.84)(629.16785, 2768.9949)(630.1709, 364.96)(632.13104, 442.825)
Pelargonidin 3-O-arabinoside	Flavonoids	Anthocyanins	1	1	1	1	1	1	204332	453829	156748	673249	528505	112342	124040	74065	202550	20446	45446	61129	25625	1	1	1	1	1	Pelargonidin 3-O-arabinoside [ C20 H19 O9, tgt=65.28, overall=65.28 ]	(403.10178, 15286.804)(404.10526, 3453.251)(405.1086, 989.5089)(406.1168, 181.56)(385.0908, 5470.385)(386.09412, 1690.9999)(387.0914, 488.44)
Cyanidin 3-O-glucosyl-rutinoside	Flavonoids	Anthocyanins	1	76353	1	1	1	1	31934	31262	114170	39352	159228	1	1	1	1	1	1	1	33982	1	1	1	1	1	Cyanidin 3-O-glucosyl-rutinoside [ C33 H41 O20, tgt=68.83, overall=68.83 ]	(757.2188, 3798.4797)(758.2217, 1489.7384)(759.2225, 451.50668)(760.2228, 66.08)(739.2087, 2100.4302)(740.21295, 961.91003)(780.2048, 1566.65)(781.2023, 674.365)
Malvidin 3-O-(6''-p-coumaroyl-glucoside)	Flavonoids	Anthocyanins	1	1	1	1	1	1	28658	51899	92843	97403	125521	1	1	1	104098	47867	1	245082	1	1	1	1	1	1	Malvidin 3-O-(6''-p-coumaroyl-glucoside) [ C32 H31 O14, tgt=78.13, overall=78.13 ]	(639.1702, 3844.4)(640.1748, 1525.903)(641.1745, 345.52798)(621.16144, 3553.915)(622.16583, 1035.6925)(623.1654, 290.1675)(662.158, 659.35004)(644.1451, 700.575)
Cyanidin 3-O-sambubiosyl 5-O-glucoside	Flavonoids	Anthocyanins	64782	1	55561	152155	85212	40129	1	407405	287470	292272	1	1	1	1	1	1	65694	51550	1	85571	74500	140337	73882	65935	Cyanidin 3-O-sambubiosyl 5-O-glucoside [ C32 H39 O20, tgt=68.21, overall=68.21 ]	(743.2004, 5385.678)(744.20416, 5618.6196)(745.2063, 3207.68)(746.2145, 626.24)(725.18915, 2811.0461)(726.19196, 1055.2025)(744.2109, 3976.7383)(745.2146, 1806.284)(746.22186, 731.64996)(766.18835, 585.0962)
Malvidin 3-O-arabinoside	Flavonoids	Anthocyanins	1	169323	122857	250761	261825	1	2700495	3135352	6352206	7238324	5333376	1484126	368313	192054	1081733	1441989	1293486	2714152	32350	747714	60991	32909	138440	603811	Malvidin 3-O-arabinoside [ C22 H23 O11, tgt=68.60, overall=68.60 ]	(463.12265, 203728.0)(464.12585, 49884.06)(465.1293, 16283.49)(466.13248, 3002.9763)(467.13803, 303.675)(445.11075, 5032.559)(446.11566, 1329.6377)(464.1348, 612.25336)(486.1072, 9157.216)(487.11172, 3813.7)(468.1042, 121.15)
Petunidin 3-O-rutinoside	Flavonoids	Anthocyanins	124771	167228	167723	1	1	160107	2837199	4628683	5360042	5536910	3581014	401461	1	1	1018153	1	1	1	83716	196033	106512	288991	403501	1	Petunidin 3-O-rutinoside [ C28 H33 O16, tgt=84.99, overall=84.99 ]	(625.1747, 101292.85)(626.1807, 31816.172)(627.18665, 8630.007)(628.1883, 2491.9119)(629.19086, 595.4225)(607.16425, 14999.925)(608.1683, 4823.388)(609.1841, 406.93)(608.1695, 163.01)(648.16095, 16002.926)(649.16455, 4789.8184)(650.1699, 905.45996)(630.149, 2476.85)
Pigment A	Flavonoids	Anthocyanins	1	1	1	1	1	1	116254	175055	265093	290865	404139	160338	1	1	1	1	1	1	1	51411	1	1	1	1	Pigment A [ C31 H29 O13, tgt=69.16, overall=69.16 ]	(609.1574, 5743.0664)(610.1623, 2201.72)(611.1701, 410.345)(591.15155, 9497.651)(592.1549, 3000.2483)(593.1606, 925.39)(610.1621, 1267.55)(592.1593, 1706.22)(593.1633, 513.06)(614.1412, 481.22168)(615.1346, 119.99)
Pelargonidin 3-O-sophoroside	Flavonoids	Anthocyanins	151801	139738	177618	153348	141049	131333	3351011	3364324	11178314	10683704	13520909	3221826	1153654	247184	4999697	760189	1540122	677676	99242	2801874	2974322	3732162	3925620	90015	Pelargonidin 3-O-sophoroside [ C27 H31 O14, tgt=72.30, overall=72.30 ]	(579.17017, 88861.47)(580.17456, 26888.74)(581.17596, 7084.3105)(582.1805, 2442.4233)(583.1846, 132.95)(561.1588, 82177.44)(562.16205, 24294.63)(563.1644, 15689.753)(564.1681, 2815.302)(565.16595, 250.75667)(580.1788, 10020.657)(581.1816, 3210.17)(602.156, 6147.126)(603.1578, 1676.6444)(604.1643, 369.02)(584.14856, 4046.7625)(585.1465, 4838.3)(586.1537, 1076.27)
Peonidin 3-O-(6''-malonyl-glucoside)	Flavonoids	Anthocyanins	1	1	1	1	1	1	143216	111952	1	624762	41656	175663	1	1	1	158317	1	214655	3070827	3617435	3390933	1939313	2072881	2648315	Peonidin 3-O-(6''-malonyl-glucoside) [ C25 H25 O14, tgt=98.03, overall=98.03 ]	(549.1234, 36787.086)(550.12787, 10275.838)(551.12885, 2837.475)(531.11145, 2466.8079)(532.1137, 580.08405)(533.1113, 92.87)(572.1124, 470.26)
Cyanidin 3-O-xylosyl-rutinoside	Flavonoids	Anthocyanins	501226	621848	604083	698051	607294	601583	1195786	149571	100397	147955	337041	1526141	501943	384067	344217	747520	606843	574185	8879912	66274	4695224	3784192	4515485	4814741	Cyanidin 3-O-xylosyl-rutinoside [ C32 H39 O19, tgt=92.66, overall=92.66 ]	(727.20746, 10730.857)(728.2119, 3959.3975)(729.21405, 1177.49)(730.21906, 96.13)(709.19495, 114156.67)(710.1973, 41604.543)(711.2003, 12392.934)(712.2045, 3090.8528)(713.20776, 1914.065)(728.2171, 2112.0698)(729.2212, 890.84796)(730.23676, 369.665)(750.19604, 462.3922)(751.193, 126.66)
Petunidin 3-O-galactoside	Flavonoids	Anthocyanins	27726	1	39745	1	29356	1	44465	65277	26895	26125	63316	55504	23841	1	1	51063	32153	48782	1	1	1	1	1	7682	Petunidin 3-O-galactoside [ C22 H23 O12, tgt=61.81, overall=61.81 ]	(461.10782, 3684.998)(462.11066, 774.82996)(463.1247, 161.74)(480.12662, 4672.0527)(481.1287, 1884.5078)(482.13257, 402.5275)(484.09265, 605.08997)
Cyanidin 3-O-arabinoside	Flavonoids	Anthocyanins	1	1	17315	1	1	8044	52224	30830	93637	110791	53310	1	1	1	1	1	1	1	1	1	1	1	1	1	Cyanidin 3-O-arabinoside [ C20 H19 O10, tgt=60.67, overall=60.67 ]	(419.09705, 5563.4585)(420.1012, 1378.7866)(421.10352, 175.15001)(401.08588, 2149.4075)(402.0882, 480.86)(442.0861, 6759.76)(443.0892, 2232.41)
Peonidin 3-O-rutinoside	Flavonoids	Anthocyanins	372553	356003	284311	454942	420882	412046	7919415	9457792	23508028	27435644	10541253	8449558	3034559	1110412	8200971	1250039	8854403	1328760	104578	118659	323537	425869	81919	101159	Peonidin 3-O-rutinoside [ C28 H33 O15, tgt=86.99, overall=86.99 ]	(609.1811, 224731.28)(610.18524, 69242.92)(611.188, 20853.26)(612.1923, 9743.994)(613.1913, 2521.055)(591.1713, 8929.143)(592.17505, 3222.1614)(593.17395, 848.72595)(594.17633, 195.87)(592.18085, 1825.9662)(632.16895, 16527.91)(633.1723, 9173.236)(634.17535, 2941.6917)(614.1555, 689.4313)(615.14233, 291.035)
Cyanidin	Flavonoids	Anthocyanins	1	63213	62666	72830	63854	71065	98927	219296	683151	709822	1152071	80802	60238	67284	693280	40935	57929	92738	1068560	1812389	1668390	1103204	1069082	860295	Cyanidin [ C15 H11 O6, tgt=97.98, overall=97.98 ]	(287.0545, 24832.152)(288.05927, 4012.882)(289.0592, 697.857)
Cyanidin 3-O-rutinoside	Flavonoids	Anthocyanins	170371	150264	186798	195052	167799	141047	17289652	20026922	34267008	36850536	42314976	5831768	1376202	889692	5103165	2714718	2615289	5236219	200082	29088	195621	109124	62772	174977	Cyanidin 3-O-rutinoside [ C27 H31 O15, tgt=66.11, overall=66.11 ]	(595.1649, 358456.9)(596.169, 112587.6)(597.171, 27830.283)(598.1723, 9034.054)(599.1742, 3646.33)(577.15485, 13942.017)(578.1576, 5410.0625)(579.16125, 2501.953)(580.16614, 267.55)(578.1683, 136.56)(618.15216, 22536.256)(619.1544, 7654.506)(620.15704, 2621.7378)(600.1519, 114.17)
Petunidin 3,5-O-diglucoside	Flavonoids	Anthocyanins	71506	76205	86544	95396	77459	64811	203060	291423	391669	465700	181710	178995	77311	134554	1	1	1	1	258615	418617	375297	90664	277497	309149	Petunidin 3,5-O-diglucoside [ C28 H33 O17, tgt=67.75, overall=67.75 ]	(641.1718, 3646.1033)(642.176, 1393.0469)(643.1753, 539.14856)(644.1874, 79.18)(623.1576, 5858.646)(624.1618, 1984.2101)(642.1854, 101.05)(624.1727, 5192.65)(625.1777, 1988.6)(626.1862, 252.38)(664.15796, 2019.9423)(665.1653, 809.11)(646.1527, 7065.82)(647.1533, 2860.42)(648.1599, 730.82)
Malvidin 3-O-glucoside	Flavonoids	Anthocyanins	2092121	2636314	1828017	3166670	2689880	1620571	3812334	1286999	481952	434883	570750	909077	275370	1	975300	719629	627574	1394292	151004	583050	51340	554757	84845	106749	Malvidin 3-O-glucoside [ C23 H25 O12, tgt=68.94, overall=68.94 ]	(493.13306, 131467.02)(494.1388, 33773.22)(495.1419, 8663.016)(496.1478, 1541.309)(475.1229, 10979.941)(476.12695, 4517.8306)(477.12854, 1305.08)(516.119, 4549.232)(517.1198, 1959.7014)
Pelargonidin 3-O-(6''-succinyl-glucoside)	Flavonoids	Anthocyanins	147107	136091	215084	246243	126815	139455	508184	588872	622159	632948	660831	577576	1	253158	378113	1	318300	1	130880	140179	279785	255911	345355	298745	Pelargonidin 3-O-(6''-succinyl-glucoside) [ C25 H25 O13, tgt=67.51, overall=67.51 ]	(533.12787, 15530.847)(534.1318, 4162.618)(535.13684, 3639.71)(536.1376, 367.93)(515.1194, 7048.0664)(516.12115, 2082.3464)(517.1236, 1140.8)(556.1258, 5490.783)(557.1286, 1297.9266)(538.116, 64.93)
Petunidin 3-O-(6''-p-coumaroyl-glucoside)	Flavonoids	Anthocyanins	1	1	1	1	1	1	115439	1	161162	173542	115712	1	1	1	140997	1	55412	43020	1	1	1	32250	1	35282	Petunidin 3-O-(6''-p-coumaroyl-glucoside) [ C31 H29 O14, tgt=61.00, overall=61.00 ]	(625.1564, 9627.916)(626.15985, 3472.668)(627.1615, 798.016)(607.1424, 3179.34)(608.1493, 975.42)(648.14325, 1467.545)(649.15027, 681.15204)(630.1417, 256.44)
Vitisin A	Flavonoids	Anthocyanins	1	1	1	1	1	1	1	1	386957	429204	46497	1	1	1	1	1	1	1	8067	23424	24114	30718	31403	1	Vitisin A [ C26 H25 O14, tgt=61.04, overall=61.04 ]	(543.1116, 31547.84)(544.1146, 7729.39)(562.134, 3631.65)(563.1366, 1115.48)(544.12305, 2484.4421)(545.1256, 718.716)(546.1207, 147.85)(584.122, 380.49)
Cyanidin 3-O-(6''-p-coumaroyl-glucoside)	Flavonoids	Anthocyanins	62790	1	76377	92360	78692	74062	25954	1	1	51010	92595	1	1	1	171872	207728	131804	112891	97046	32843	132317	175189	167632	82527	Cyanidin 3-O-(6''-p-coumaroyl-glucoside) [ C30 H27 O13, tgt=63.67, overall=63.67 ]	(595.1446, 10925.95)(596.1475, 3693.7)(597.1524, 805.12)(577.13214, 8754.416)(578.13586, 2511.7903)(579.13275, 770.48804)(580.1337, 208.28)(618.1311, 4177.57)(619.1349, 1977.87)(620.1418, 331.85)(600.1187, 1490.815)(601.1227, 245.51999)
Delphinidin 3-O-(6''-acetyl-glucoside)	Flavonoids	Anthocyanins	1	1	1	1	1	1	1	1	114152	1	1	1	1	1	160134	44758	1	155508	184451	191428	181743	1	1	182299	Delphinidin 3-O-(6''-acetyl-glucoside) [ C23 H23 O13, tgt=66.19, overall=66.19 ]	(507.11337, 6796.7437)(508.1171, 1700.8334)(489.1007, 3626.4414)(490.10934, 735.8667)(491.0975, 136.655)(508.128, 2078.61)
Cyanidin 3-O-(6''-caffeoyl-glucoside)	Flavonoids	Anthocyanins	1	1	1	1	1	1	1	1	39435	1	1	1	1	1	120551	1	1	1	1	133724	186238	1	111720	186183	Cyanidin 3-O-(6''-caffeoyl-glucoside) [ C30 H27 O14, tgt=73.22, overall=73.22 ]	(611.1391, 4088.7415)(612.1462, 1325.27)(613.1573, 69.74333)(634.1221, 67.15)
Peonidin 3-O-(6''-acetyl-galactoside)	Flavonoids	Anthocyanins	151073	182316	172556	191151	169590	169147	214151	1	1	1	449731	2040372	346215	287266	673990	269269	462165	441572	247431	212354	201639	161620	164157	158186	Peonidin 3-O-(6''-acetyl-galactoside) [ C24 H25 O12, tgt=74.58, overall=74.58 ]	(505.1325, 91.71)(487.1234, 11921.296)(488.12872, 3071.1558)(489.1307, 676.53)
Malvidin 3-O-(6''-caffeoyl-glucoside)	Flavonoids	Anthocyanins	1	1	1	1	1	1	30231	1	1	1	26198	1	1	1	103255	1	1	1	308724	279687	290338	156994	230179	276416	Malvidin 3-O-(6''-caffeoyl-glucoside) [ C32 H31 O15, tgt=64.51, overall=64.51 ]	(655.16595, 4593.5537)(656.1718, 1704.9838)(657.17926, 394.93002)(658.1841, 36.08)(637.1529, 3115.97)(638.1714, 1041.0)(638.169, 130.69)(678.1485, 744.44)
Delphinidin 3-O-feruloyl-glucoside	Flavonoids	Anthocyanins	1	1	1	1	1	1	1	1	1	1	86281	1	1	1	1	1	1	1	39990	25517	1	48796	1	1	Delphinidin 3-O-feruloyl-glucoside [ C31 H29 O15, tgt=72.14, overall=72.14 ]	(623.13916, 5036.3975)(624.1445, 1615.9226)(625.1487, 213.83499)
Delphinidin 3-O-galactoside	Flavonoids	Anthocyanins	1	1	14458	1	1	1	1	1	1	1	11082	1	1	1	19693	1	1	1	1	38499	1	1	1	1	Delphinidin 3-O-galactoside [ C21 H21 O12, tgt=70.31, overall=70.31 ]	(465.10034, 1759.2749)(466.1024, 578.42)(448.0994, 1395.3)(449.1031, 599.63)(488.0908, 1221.965)(470.0837, 1943.7849)(471.07886, 545.69)(472.0774, 207.33)
Cyanidin 3-O-(6''-malonyl-glucoside)	Flavonoids	Anthocyanins	1	1	1	1	1	1	1	1	1	1	186868	1	1	1	1	1	1	1	70692664	87071816	75620056	51989972	56693868	63991272	Cyanidin 3-O-(6''-malonyl-glucoside) [ C24 H23 O14, tgt=99.81, overall=99.81 ]	(535.1083, 907841.8)(536.112, 234435.84)(537.11334, 62163.645)(538.116, 10718.407)(539.12006, 1517.7832)(558.0937, 727.61334)
Cyanidin 3-O-(6''-malonyl-3''-glucosyl-glucoside)	Flavonoids	Anthocyanins	1	1	1	1	1	1	1	1	1	1	1	1	1	1	1	1	1	1	122737	344905	141701	112219	272178	106882	Cyanidin 3-O-(6''-malonyl-3''-glucosyl-glucoside) [ C30 H33 O19, tgt=83.69, overall=83.69 ]	(697.16187, 3810.7034)(698.1658, 1263.7267)(699.17035, 94.586006)
Butein	Flavonoids	Chalcones	74324	22636	59301	1	34063	1	380062	466056	1707303	1767802	3997536	311084	294649	58803	364255	86408	144249	196575	75565	107969	72338	83165	60779	61041	Butein [ C15 H12 O5, tgt=72.21, overall=72.21 ]	(272.0682, 1194.3)(273.07568, 57328.39)(274.0789, 10135.278)(275.0788, 2690.5867)(276.0856, 957.63)(255.06493, 5719.255)(256.07153, 3153.1326)(257.0686, 559.45)(295.055, 282.365)(277.04535, 3245.4333)(278.05103, 693.1925)(279.0459, 498.40002)
Xanthohumol	Flavonoids	Chalcones	31401	35170	29893	30774	32744	26539	53812	366723	70249	65127	364333	149752	83264	1	1	1	25658	51776	358023	65730	33609	22901	1	1	Xanthohumol [ C21 H22 O5, tgt=66.73, overall=66.73 ]	(354.14532, 12139.15)(355.14694, 3459.215)(336.1381, 1318.16)(355.15442, 13746.886)(356.1579, 2564.496)(357.1507, 1056.5844)(337.1396, 496.86)(377.13593, 2400.0498)(378.13986, 702.8467)(379.1328, 127.56)
Phloridzin	Flavonoids	Dihydrochalcones	1	1	1	1	1	1	201767	193451	1	1	1	1	33513	133078	242367	126381	241734	73952	2552493	1028711	287347	127763	355283	1219549	Phloridzin [ C21 H24 O10, tgt=99.18, overall=99.18 ]	(436.13583, 56953.47)(437.1399, 14144.773)(438.1425, 2454.1213)(418.1216, 84.96)(437.14105, 9430.14)(438.14636, 2229.085)(439.1601, 645.3)(440.1698, 108.9)(419.13617, 1708.5199)(420.1531, 329.9)(459.12848, 6887.2803)(460.1235, 1492.705)(441.11523, 1773.695)(442.12128, 552.005)
Phloretin	Flavonoids	Dihydrochalcones	1	1	1	1	1	1	44908	51246	76110	64043	113110	103908	1	69321	52351	1	54321	36850	1	1	1	1	1	1	Phloretin [ C15 H14 O5, tgt=88.04, overall=88.04 ]	(274.07996, 1949.8168)(275.075, 925.07)(256.0726, 145.26)(275.0923, 10946.6)(276.0989, 1854.87)(257.08157, 10179.351)(258.08447, 2014.4434)(297.07312, 4954.6553)(298.0772, 801.0458)(299.06934, 344.985)(279.0643, 153.02)
3-Hydroxyphloretin 2'-O-xylosyl-glucoside	Flavonoids	Dihydrochalcones	407820	472148	551665	614440	538074	424887	379675	540600	475271	1	1	487064	171538	112843	1009103	744210	1336579	824203	944107	965524	819983	687703	1071145	389735	3-Hydroxyphloretin 2'-O-xylosyl-glucoside [ C26 H32 O15, tgt=98.11, overall=98.11 ]	(584.1716, 42596.953)(585.1772, 17635.672)(586.1795, 3998.6785)(587.18005, 584.45)(566.16205, 2624.8083)(567.1695, 991.15674)(585.1895, 1850.37)(607.1655, 2314.2244)(608.167, 858.58246)(589.15186, 41345.492)(590.1554, 12337.687)(591.15857, 3422.785)(592.1641, 592.8777)
Phloretin 2'-O-xylosyl-glucoside	Flavonoids	Dihydrochalcones	143902	309393	274330	323646	331419	252855	1082522	3492460	1422808	1765872	2666662	402606	341449	216756	796857	358678	376598	252469	760233	98672	1771033	2026361	1835371	69535	Phloretin 2'-O-xylosyl-glucoside [ C26 H32 O14, tgt=97.29, overall=97.29 ]	(568.17737, 49966.688)(569.181, 18986.07)(570.18286, 4708.2373)(550.1649, 18768.8)(551.1634, 8647.33)(569.18134, 1492.8049)(570.17975, 187.975)(551.1745, 4664.673)(552.17615, 3580.48)(591.17004, 39921.69)(592.17303, 14578.763)(593.1766, 4705.5376)(594.1846, 3428.48)(573.1596, 3395.0315)(574.1643, 1851.2866)(575.1619, 1349.64)
Dihydroquercetin 3-O-rhamnoside	Flavonoids	Dihydroflavonols	1	1	1	16282	17275	19016	1035732	911080	338451	344830	2791879	543096	95101	88922	282328	183915	206347	127439	340447	457627	58680	367905	357820	471156	Dihydroquercetin 3-O-rhamnoside [ C21 H22 O11, tgt=79.45, overall=79.45 ]	(450.11325, 1668.515)(451.1177, 659.67)(452.1169, 68.04)(432.1104, 217.12)(451.12177, 7910.531)(452.1264, 2778.5913)(453.12305, 180.10501)(433.11246, 22312.32)(434.1165, 9307.126)(435.12216, 6816.25)(473.10516, 48146.363)(474.10913, 11374.865)(475.1118, 2422.5352)(476.1145, 521.145)(455.0942, 41762.41)(456.0974, 9812.41)(457.1013, 2382.67)
Dihydromyricetin 3-O-rhamnoside	Flavonoids	Dihydroflavonols	151103	149732	196387	211126	166493	166546	88565	68700	128689	176287	699081	104358	173057	50905	132527	61437	140026	169003	7877000	7996771	6341240	3510867	4833439	7997297	Dihydromyricetin 3-O-rhamnoside [ C21 H22 O12, tgt=98.62, overall=98.62 ]	(467.1165, 80.496666)(468.1256, 27.62)(449.1072, 35062.52)(450.11093, 9116.588)(451.11496, 4171.2793)(452.1177, 940.53)(453.1196, 143.19)(489.10034, 2641.995)(490.11044, 539.34503)(471.0888, 5188.281)(472.09265, 1265.2832)(473.09424, 236.455)
Dihydroquercetin	Flavonoids	Dihydroflavonols	52756	1	1	133327	113881	150943	105297	217195	683091	710322	1156402	75827	1	74524	696920	40168	52802	84264	1520195	1198939	1664544	737044	1091433	1454875	Dihydroquercetin [ C15 H12 O7, tgt=97.35, overall=97.35 ]	(304.055, 1468.6937)(305.0627, 339.62)(286.0471, 386.30002)(305.06488, 5941.038)(306.07114, 779.01746)(287.05447, 31933.104)(288.0592, 5553.635)(289.05893, 694.0439)(327.04932, 690.6828)(309.03586, 195.26889)
Eriodictyol	Flavonoids	Flavanones	57316	31464	57776	44059	1	51905	128565	453627	735005	755214	5179509	1852353	609668	226394	1121710	137412	160600	402114	59830	26361	88116	12581	26306	12733	Eriodictyol [ C15 H12 O6, tgt=96.47, overall=96.47 ]	(288.0607, 1536.0901)(289.0574, 104.75)(289.07065, 76008.836)(290.07404, 13249.545)(291.07837, 1990.6)(271.0601, 66146.38)(272.06308, 11003.429)(273.06906, 3351.8)(274.0686, 129.62)(293.0408, 4183.2793)(294.04562, 650.0)
Eriodictyol 7-O-glucoside	Flavonoids	Flavanones	1	1	1	18174	20888	18923	228962	1416945	273697	326697	2380727	804514	163185	96690	602591	62474	787257	1027997	406445	267681	60122	392765	414937	310402	Eriodictyol 7-O-glucoside [ C21 H23 O11, tgt=79.96, overall=79.96 ]	(451.12396, 9494.78)(452.12708, 3355.4753)(453.122, 198.71)(433.11276, 36543.8)(434.1166, 9615.649)(435.1216, 3692.68)(436.1217, 268.73666)(434.12152, 343.88998)(474.1093, 135.39)(456.09842, 3226.055)(457.09918, 1268.575)
Naringin	Flavonoids	Flavanones	132646	139738	177618	136662	126519	142113	7495944	6042324	9099482	9539711	22951564	2335805	1452191	286771	3028150	797868	1305692	594220	144727	104975	167057	84898	188572	94204	Naringin [ C27 H32 O14, tgt=87.53, overall=87.53 ]	(580.1755, 11317.51)(581.1776, 3849.8528)(582.1857, 1014.19336)(562.1628, 5364.119)(581.1842, 192.52)(582.1743, 61.84)(563.17505, 199517.47)(564.1791, 58692.812)(565.17834, 27117.258)(566.17224, 14805.9795)(567.1749, 3547.62)(603.1692, 1978.375)(604.1719, 1252.05)(605.17566, 199.975)(585.1569, 42120.69)(586.16077, 12971.827)(587.1593, 3585.3638)(588.1691, 513.91)
2 OH-eriodictyol	Flavonoids	Flavanones	1	63213	1	72830	112369	151362	107610	219036	670838	715943	1149419	80802	66770	67284	693280	40935	57929	92738	1079921	1853225	1470052	764052	1078093	869163	2 OH-eriodictyol [ C15 H13 O7, tgt=97.98, overall=97.98 ]	(305.06522, 2328.005)(306.07227, 956.115)(287.0545, 28548.129)(288.05862, 4646.327)(289.05923, 703.1223)
Pinocembrin	Flavonoids	Flavanones	1	1	1	1	1	1	52699	53710	61062	42245	60174	1	1	15415	1	1	1	1	1	1	1	1	108579	1	Pinocembrin [ C15 H12 O4, tgt=73.01, overall=73.01 ]	(256.0692, 422.28)(257.0822, 10148.176)(258.08505, 2313.8477)(279.0657, 998.81)(261.0505, 10767.258)(262.05206, 1329.158)(263.0463, 224.69)
Neoeriocitrin	Flavonoids	Flavanones	152037	169299	219303	208947	58748	193012	3978159	3341046	6187337	6976858	11492381	4036630	511500	290867	5610103	373915	587663	679083	1	1	56190	1	1	1	Neoeriocitrin [ C27 H32 O15, tgt=74.34, overall=74.34 ]	(596.1708, 7935.521)(597.17456, 2365.678)(598.164, 407.79)(578.16046, 3168.381)(579.1697, 88628.2)(580.1743, 26627.367)(581.178, 6998.7314)(582.17773, 2457.2327)(583.18933, 370.13)(601.1534, 20883.936)(602.15533, 6974.002)(603.15814, 2319.3257)(604.1653, 803.94336)
Naringenin 7-O-glucoside	Flavonoids	Flavanones	58326	42654	60476	57621	59006	50422	1470803	1871680	5294136	5755306	13424788	1279082	478743	173201	187130	303960	232287	460119	121636	52658	110461	96696	105997	69261	Naringenin 7-O-glucoside [ C21 H22 O10, tgt=96.31, overall=96.31 ]	(435.12918, 22041.885)(436.12933, 23390.738)(417.11514, 3496.303)(418.1182, 1066.2407)(419.1246, 772.885)(420.1288, 134.17)(457.10962, 109265.086)(458.1128, 25134.209)(459.11728, 6971.3203)(460.11914, 2889.7148)(439.0981, 504.77332)
Naringin 6'-malonate	Flavonoids	Flavanones	111697	121015	147712	161131	153116	140656	98508	106200	428313	445406	251645	215300	73528	212608	157934	167822	415205	336939	1768077	80405	976557	721957	772417	820946	Naringin 6'-malonate [ C30 H34 O17, tgt=89.35, overall=89.35 ]	(666.1747, 683.18)(648.1646, 1261.1034)(667.1842, 27856.9)(668.1897, 9414.705)(669.1915, 2966.0251)(670.1997, 1298.0887)(671.2031, 128.08)(649.1735, 2761.7434)(650.1768, 1530.1934)(651.18024, 520.6567)
Hesperetin	Flavonoids	Flavanones	1	83719	86747	58557	153207	138501	217884	445739	990668	1098194	156821	986950	502515	283207	203138	521526	297077	730469	39148	155488	37293	40112	33630	1	Hesperetin [ C16 H14 O6, tgt=72.18, overall=72.18 ]	(302.07678, 2015.1722)(284.0666, 982.34)(285.0678, 140.46)(303.08548, 34496.3)(304.0885, 6460.326)(305.09372, 1394.8776)(285.07553, 4741.422)(286.07983, 1244.62)(287.07785, 137.11)(325.0695, 698.47)
Naringin 4'-O-glucoside	Flavonoids	Flavanones	210626	277225	250737	404360	266594	280514	408000	369722	393069	352529	203137	594315	1	29190	335958	1	637931	179882	352456	665941	2509661	3101497	1401118	904688	Naringin 4'-O-glucoside [ C33 H42 O19, tgt=90.85, overall=90.85 ]	(742.23096, 10566.776)(743.2371, 4392.9434)(744.2339, 1364.9233)(724.22064, 237.16501)(725.2303, 134.79)(743.2361, 3564.14)(744.2466, 1561.32)(745.2465, 203.52)(725.2328, 696.985)(747.21, 46194.25)(748.21344, 17875.473)(749.22205, 6915.0537)(750.23065, 1958.1538)(751.22345, 777.98334)
Hesperidin	Flavonoids	Flavanones	5857889	6365502	5891369	5482500	4692578	189723	22263448	22677074	36988060	37837732	33187272	9455004	3133537	1048170	8540105	5361064	9889677	4321331	6316007	5056107	414910	382429	282498	4155038	Hesperidin [ C28 H34 O15, tgt=90.06, overall=90.06 ]	(610.1845, 15836.007)(611.1863, 5777.743)(612.18805, 2069.4849)(592.1749, 6580.2925)(593.1888, 500.0)(611.1918, 2595.18)(593.1864, 650396.6)(594.19, 196927.2)(595.1913, 56186.035)(596.19165, 11781.007)(597.18396, 1706.0)(633.1793, 11153.081)(634.1814, 7104.433)(635.1837, 1897.5524)(636.1772, 277.6657)(615.16785, 63717.984)(616.17346, 22431.775)(617.1746, 7095.3774)(618.1808, 2239.0)
Sakuranetin	Flavonoids	Flavanones	1	1	1	1	1	1	116567	33698	327205	363453	31792	394484	1	33237	1	95139	73833	42541	128387	187902	140874	118261	96502	91428	Sakuranetin [ C16 H14 O5, tgt=77.34, overall=77.34 ]	(286.08017, 1250.9366)(287.09113, 12467.324)(288.09537, 2611.2495)(269.0781, 52.33)(309.0716, 384.56)(291.06464, 245.59799)
Didymin	Flavonoids	Flavanones	1	1	1	1	55335	131149	273538	1	367833	398367	1251050	1	300347	180284	438383	391963	314314	293251	131847	178472	1	133657	142046	210971	Didymin [ C28 H34 O14, tgt=85.72, overall=85.72 ]	(594.19116, 2726.1277)(595.2004, 1411.645)(576.1789, 196.755)(595.2005, 3362.4758)(596.20953, 1758.0775)(577.1934, 1204.3234)(578.2028, 504.44998)(617.1835, 18041.73)(618.1873, 5892.265)(619.1927, 2405.4858)(620.2155, 121.56)
6-Geranylnaringenin	Flavonoids	Flavanones	51646	1	1	104135	30682	1	1	1	10531	18394	1	245689	1	1	1	1	1	1	1	70469	1	1	1	1	6-Geranylnaringenin [ C25 H28 O5, tgt=78.97, overall=78.97 ]	(409.2016, 4853.23)(410.212, 1320.45)(391.1906, 2557.63)(431.18344, 1570.3761)(432.18585, 214.605)(413.1711, 6118.59)(414.17508, 1793.1486)(415.1628, 433.69)
8-Prenylnaringenin	Flavonoids	Flavanones	1	1	1	1	1	1	150434	1	1	1	181133	1	1	1	1	1	1	1	199940	1	1	1	1	1	8-Prenylnaringenin [ C20 H20 O5, tgt=76.09, overall=76.09 ]	(322.11993, 5266.09)(323.12274, 1536.6951)(341.1397, 14531.16)(363.1218, 2243.36)(364.1246, 256.64502)(345.11105, 4260.895)
Cirsilineol	Flavonoids	Flavones	267307	444784	459755	457406	387387	411740	5671497	11643764	286636	275042	1540461	4961157	321222	122054	263251	1550004	452568	940944	1216281	107940	362493	1298637	124527	1109647	Cirsilineol [ C18 H16 O7, tgt=79.38, overall=79.38 ]	(344.08774, 17540.352)(345.09384, 7724.3447)(326.07852, 3586.55)(327.0766, 852.305)(345.09613, 132233.66)(346.09967, 27482.598)(327.08505, 7840.1665)(328.09082, 1939.655)(367.07913, 30527.803)(368.08188, 9394.342)(369.08377, 2527.0999)(370.0864, 394.66)(349.07086, 1882.09)(350.0761, 175.1)
5,6-Dihydroxy-7,8,3',4'-tetramethoxyflavone	Flavonoids	Flavones	233472	248759	281738	271615	268482	253494	1600499	3327342	356025	333995	756488	2880859	105985	1	178773	296345	371697	294668	79215	166361	282524	230249	128851	97197	5,6-Dihydroxy-7,8,3',4'-tetramethoxyflavone [ C19 H18 O8, tgt=80.82, overall=80.82 ]	(374.10132, 336.67252)(375.10657, 48150.863)(376.10995, 10373.194)(377.11224, 2044.4858)(378.11557, 983.4834)(357.09308, 145.42001)(397.08987, 6663.5977)(398.09445, 2052.5986)(399.09964, 208.86333)(379.08023, 370.77502)
Apimaysin	Flavonoids	Flavones	70609	104301	138648	131447	106132	124824	779859	1579201	2611348	2895629	3636283	187530	347662	351848	404738	578141	283301	278787	302302	481011	549627	358737	411217	503131	apimaysin [ C27 H28 O13, tgt=87.77, overall=87.77 ]	(560.1475, 118.97666)(542.1428, 206.1875)(561.16, 45624.707)(562.1632, 21832.76)(563.1676, 15047.75)(564.1722, 3232.75)(543.1475, 12145.086)(544.1519, 3616.9106)(545.15814, 995.3859)(546.1618, 100.03999)(583.14166, 26244.86)(584.14514, 7977.2534)(585.13837, 2621.802)(586.1469, 66.18)
7,3',4'-Trihydroxyflavone	Flavonoids	Flavones	57316	31464	57776	44461	1	51905	2809437	1881507	2659868	2558335	5179796	2160313	610330	226394	1121312	423844	160600	1352617	59830	55309	84666	25073	27615	12733	7,3',4'-Trihydroxyflavone [ C15 H10 O5, tgt=96.47, overall=96.47 ]	(271.06, 109067.99)(272.06302, 18135.566)(273.06982, 3968.3477)(274.0686, 129.62)(253.0468, 128.87)(293.0408, 3983.9255)(294.04556, 664.4843)(275.0333, 220.02)
Apigenin 6-C-glucoside	Flavonoids	Flavones	1	1	1	1	1	1	689727	1415419	405785	486880	2758154	612601	154410	92687	559674	187692	59716	1027429	230144	321886	238250	36786	1	172565	Apigenin 6-C-glucoside [ C21 H20 O10, tgt=72.15, overall=72.15 ]	(433.11255, 42137.68)(434.11676, 9953.383)(435.12094, 3699.845)(436.12198, 334.17502)(415.10156, 2218.71)(416.10535, 1166.065)(417.1083, 138.68)(455.09708, 17650.453)(456.0989, 4034.2034)(457.1013, 2382.67)(437.07944, 82.92667)
Rhoifolin	Flavonoids	Flavones	145284	124773	209074	208947	111673	193012	3026748	4361179	6560923	4064133	16064556	4145730	616956	114339	5899340	430981	598394	629942	1	2784508	2973465	3690577	3939979	44903	Rhoifolin [ C27 H30 O14, tgt=86.96, overall=86.96 ]	(578.16, 2217.333)(560.1514, 3786.102)(561.1569, 2788.85)(562.1607, 422.63)(579.16956, 83382.875)(580.1739, 25130.168)(581.17645, 6216.4346)(582.1785, 2036.2975)(561.1591, 85533.66)(562.1622, 27240.936)(563.16223, 13245.658)(564.1659, 2717.335)(565.16595, 250.75667)(601.1529, 16804.633)(602.155, 5882.1895)(603.1579, 1362.886)(604.1625, 268.68997)(583.1422, 8489.527)(584.1465, 4099.544)(585.1472, …
Apigenin 7-O-diglucuronide	Flavonoids	Flavones	44802	50350	1	25657	1	1	107161	76544	44747	44052	98978	23708	96566	154051	150889	133464	222707	184190	2585801	2932622	3022823	2839097	2943195	2017959	Apigenin 7-O-diglucuronide [ C27 H26 O17, tgt=98.70, overall=98.70 ]	(622.1113, 7088.6367)(623.1148, 2140.6616)(624.12177, 136.86832)(605.1136, 36551.02)(606.1164, 11220.303)(607.1186, 3418.9766)(608.12213, 411.49832)(645.10095, 105.73667)(646.1068, 29.04)(627.0941, 18424.05)(628.097, 5386.451)
7,4'-Dihydroxyflavone	Flavonoids	Flavones	150629	1	1	58015	22584	1	379257	381415	183673	184582	539434	211994	1	58485	1	1	1	112189	6818	58818	20172	1	6695	13177	7,4'-Dihydroxyflavone [ C15 H10 O4, tgt=69.89, overall=69.89 ]	(236.046, 1403.84)(255.06548, 13304.2)(256.0685, 3428.2112)(257.07425, 942.19)(237.05257, 5784.0513)(238.06122, 588.6027)(277.0454, 2563.7576)(278.0506, 424.53998)(259.0382, 354.53)
Chrysoeriol 7-O-(6''-malonyl-glucoside)	Flavonoids	Flavones	1	1	1	1	1	1	30680	116016	1	310182	39223	193901	1	1	1	57986	58730	32898	2836670	3559258	3287633	1865807	1974935	2535726	Chrysoeriol 7-O-(6''-malonyl-glucoside) [ C25 H24 O14, tgt=98.03, overall=98.03 ]	(549.12366, 30387.11)(550.1278, 8482.258)(551.12885, 2834.1174)(531.1114, 3344.6875)(532.11395, 752.8301)(533.1113, 85.13)(571.1063, 2069.6401)(572.1124, 470.26)
Chrysoeriol 7-O-(6''-malonyl-apiosyl-glucoside)	Flavonoids	Flavones	90474	1	112347	110845	97066	94341	28525	73698	111088	130338	26039	247461	1	156570	1	1	1	55694	1	1	1	1	1	1	Chrysoeriol 7-O-(6''-malonyl-apiosyl-glucoside) [ C30 H32 O18, tgt=60.03, overall=60.03 ]	(662.148, 4078.91)(663.1523, 1559.36)(664.1635, 97.34)(681.1668, 3504.016)(682.17053, 1507.0149)(683.1577, 204.35)(663.15247, 7960.464)(664.1569, 2535.3076)(665.1677, 877.9)(685.135, 1992.0012)(686.1371, 552.326)
6-Hydroxyluteolin 7-O-rhamnoside	Flavonoids	Flavones	141980	149551	196387	211126	165982	166546	263355	241925	787033	796626	697903	165946	191684	143070	545299	162484	158727	283545	7714526	7829055	6202874	3464154	4728717	7839518	6-Hydroxyluteolin 7-O-rhamnoside [ C21 H20 O11, tgt=98.62, overall=98.62 ]	(449.1074, 34883.36)(450.1119, 8350.12)(451.1149, 4499.003)(452.1177, 936.38245)(453.1196, 143.19)(431.09625, 12196.568)(432.0997, 4251.7124)(433.1054, 1498.81)(434.10974, 124.66499)(471.0887, 3948.741)(472.0923, 1214.7135)(473.09464, 321.86667)(453.07635, 300.23398)
Apigenin 7-O-(6''-malonyl-apiosyl-glucoside)	Flavonoids	Flavones	1	1	1	1	1	1	107098	100114	557391	35853	48874	91499	1	1	72119	74857	36812	41705	87361	173661	131692	69614	87066	101359	Apigenin 7-O-(6''-malonyl-apiosyl-glucoside) [ C29 H30 O17, tgt=66.93, overall=66.93 ]	(651.15393, 4848.2085)(652.1597, 1502.6749)(653.1613, 445.28)(633.1423, 9006.116)(634.1459, 3013.135)(635.1582, 1927.4633)(636.1625, 1104.33)(673.13525, 759.7767)(674.1444, 434.99)(655.12354, 1644.36)(656.1277, 1088.07)
Diosmin	Flavonoids	Flavones	138740	133852	171062	177454	132759	152881	8862930	10577518	25921856	29109890	12132394	9361519	317772	210227	1595719	1402346	5375401	1628902	369599	262149	446020	330124	480528	249256	Diosmin [ C28 H32 O15, tgt=96.43, overall=96.43 ]	(608.17303, 901.6634)(590.1694, 189.64)(609.181, 204429.16)(610.18475, 63031.35)(611.1884, 25035.025)(612.18976, 11269.769)(591.17096, 13332.483)(592.1747, 4397.52)(593.174, 1078.5967)(594.1611, 170.61)(631.1627, 50975.188)(632.16656, 16361.932)(633.169, 6298.5386)(634.1749, 2498.783)(613.15485, 1491.7378)(614.3517, 449.68805)(615.142, 246.01)
Jaceosidin	Flavonoids	Flavones	2232842	2965787	1854344	3392338	3007453	1651611	3813878	1476329	1690237	1677906	2692335	806697	344124	347196	976064	724640	629335	2917545	502611	563795	558037	379502	747853	554620	Jaceosidin [ C17 H14 O7, tgt=97.35, overall=97.35 ]	(330.07443, 959.0142)(331.08047, 139035.6)(332.08423, 25871.93)(333.08923, 4817.851)(353.0628, 9337.81)(354.0674, 1964.36)
Maysin	Flavonoids	Flavones	90487	1	62218	61901	101410	48200	450152	560951	925564	1036450	1196022	165070	340128	306096	1815148	1010016	87233	180969	46409	50889	77821	97640	78657	212446	maysin [ C27 H28 O14, tgt=87.82, overall=87.82 ]	(576.1429, 613.078)(558.13727, 935.68335)(577.15533, 26673.852)(578.1582, 10452.066)(579.1623, 2965.735)(580.16516, 575.658)(559.1431, 15571.593)(560.14734, 4724.7676)(561.15015, 1993.1583)(562.1489, 1954.15)(599.13885, 671.73663)(581.1219, 180.68)
Apigenin 7-O-apiosyl-glucoside	Flavonoids	Flavones	320294	301237	355890	366062	352066	288472	29758118	37182832	57359912	60116708	65199620	29260898	2560143	1467433	4539329	4529995	4898877	9745848	267654	207394	313975	226151	243149	198425	Apigenin 7-O-apiosyl-glucoside [ C26 H28 O14, tgt=75.14, overall=75.14 ]	(564.1437, 929.88574)(546.13635, 9854.182)(547.13965, 2584.034)(548.1589, 334.91)(565.1545, 583190.0)(566.1581, 166651.95)(567.16064, 38564.234)(568.1623, 9749.846)(547.1449, 16173.68)(548.15045, 7026.5786)(549.1538, 1944.7793)(550.1556, 271.7525)(587.1359, 101358.76)(588.13947, 29308.885)(589.1429, 11375.706)(590.14856, 3370.912)(569.1285, 1871.5898)(570.1348, 588.408)
Apigenin 6,8-di-C-glucoside	Flavonoids	Flavones	251998	186185	205859	223300	196574	160367	19280112	22337896	36820188	38685172	44338332	6558983	1610041	1011702	4418059	3174544	3036329	6224539	84236	116269	229380	139448	65412	75411	Apigenin 6,8-di-C-glucoside [ C27 H30 O15, tgt=73.46, overall=73.46 ]	(594.1608, 8804.908)(595.1636, 4024.6128)(596.16785, 892.48)(576.1435, 492.51285)(595.1654, 410977.72)(596.1693, 123483.98)(597.171, 30645.03)(598.17206, 9046.535)(599.1742, 3646.33)(577.1551, 14538.136)(578.158, 6218.432)(579.16125, 2501.953)(580.16614, 267.55)(617.14703, 81558.76)(618.15186, 24640.34)(619.15546, 7211.989)(620.15704, 2621.7378)(599.13934, 616.2734)
Cirsimaritin	Flavonoids	Flavones	1	1	1	1	1	124654	2089863	4448615	74497	104053	87850	705987	1165452	1	272892	313655	624435	187393	1	120290	141541	204862	1376338	1	Cirsimaritin [ C17 H14 O6, tgt=75.42, overall=75.42 ]	(314.07883, 1082.6816)(315.0692, 139.06)(296.0669, 77493.72)(297.06995, 9052.145)(315.08606, 70890.76)(316.0887, 14662.212)(317.09418, 2500.2842)(297.0752, 2403.9326)(298.08237, 934.29)(337.0673, 8947.841)(338.07144, 2825.7302)(339.0719, 932.9966)(340.0706, 123.97)(319.0586, 256.005)
Tetramethylscutellarein	Flavonoids	Flavones	1	1	1	1	1	1	1	1	1	34761	1	1	1	1	108803	1	69340	1336167	1	1	62943	1	26680	1	Tetramethylscutellarein [ C19 H18 O6, tgt=77.40, overall=77.40 ]	(325.1078, 17872.79)(326.11185, 3183.1)(347.0884, 19422.99)(348.0925, 6132.33)
Gardenin B	Flavonoids	Flavones	1	1	1	1	1	1	1	1	1	7913	636853	1	1	1	1	158144	24005	1	291504	76091	43547	91549	173419	1	Gardenin B [ C19 H18 O7, tgt=73.09, overall=73.09 ]	(358.10632, 4954.615)(359.10522, 1753.2467)(340.094, 1079.0333)(341.08948, 291.64)(359.11475, 7463.62)(360.1141, 2122.34)(341.1007, 283.19)(381.0954, 36778.13)(382.0969, 5260.84)(363.08374, 13066.319)(364.0856, 6209.4976)
Luteolin 7-O-diglucuronide	Flavonoids	Flavones	1	1	1	1	1	1	1	1	1	1	134154	1	1	1	1	1	1	1	40939608	52477096	52018060	39234920	40023288	35709072	Luteolin 7-O-diglucuronide [ C27 H26 O18, tgt=99.67, overall=99.67 ]	(620.09985, 147.84502)(639.1193, 915.7866)(640.1366, 156.48)(621.1088, 426158.56)(622.1115, 124756.6)(623.11505, 31363.031)(624.1164, 6971.0493)(625.1191, 947.295)(661.1003, 4513.4985)(662.1034, 1379.0734)(663.10034, 146.11667)(643.0894, 10512.962)(644.09265, 3373.8782)(645.09546, 1377.066)(646.1052, 170.668)
Apigenin 7-O-glucuronide	Flavonoids	Flavones	1	1	1	1	1	1	1	1	1	1	81799	1	1	1	1	1	1	1	1	1	1	31897	1	39626	Apigenin 7-O-glucuronide [ C21 H18 O11, tgt=69.05, overall=69.05 ]	(446.0839, 128.05)(447.09314, 240.26498)(429.0815, 2672.8)(430.0849, 325.41)(469.0753, 2983.39)(470.077, 423.28665)
6-Hydroxyluteolin	Flavonoids	Flavones	1	1	1	1	1	1	1	1	1	1	41758	1	1	1	1	1	1	1	1	1	1	1	1	1	6-Hydroxyluteolin [ C15 H10 O7, tgt=77.96, overall=77.96 ]	(285.0399, 3094.84)(286.044, 347.48)(307.0236, 3410.55)(308.022, 1070.31)
6''-O-Acetylgenistin	Flavonoids	Isoflavonoids	129955	1	145450	149342	160428	145454	173384	171211	281814	441607	403305	262122	55290	62009	1	24063	1	75160	29717	55355	45605	40509	83538	93952	6''-O-Acetylgenistin [ C23 H22 O11, tgt=74.00, overall=74.00 ]	(474.10953, 1244.6932)(475.1217, 16214.514)(476.12674, 4084.8638)(477.13184, 1025.0807)(457.11288, 3904.9248)(458.11606, 952.2381)(459.12372, 517.005)(497.10663, 1076.646)(498.1106, 950.64)
6''-O-Malonylglycitin	Flavonoids	Isoflavonoids	71492	114526	60446	227364	203812	137703	419036	597454	93021	63515	637525	513082	126448	252527	151950	158854	229163	218274	131839	140392	36334	41136	63389	41922	6''-O-Malonylglycitin [ C25 H24 O13, tgt=67.51, overall=67.51 ]	(532.1155, 103.95)(514.1146, 282.6)(533.1284, 15952.837)(534.1328, 4186.473)(535.1367, 3723.8098)(536.13855, 357.595)(515.11633, 10059.946)(516.1204, 2565.4866)(517.12256, 661.615)(537.1055, 111.41)
Biochanin A	Flavonoids	Isoflavonoids	39317	85805	31512	44457	72333	165445	1628908	1703203	1195719	1299903	882800	2211516	399412	311173	78228	282205	276649	357225	33788	43841	41969	37948	37197	1	Biochanin A [ C16 H12 O5, tgt=79.90, overall=79.90 ]	(285.07538, 45567.227)(286.0792, 8137.5137)(287.07785, 152.345)(307.0535, 138.37)
Glycitin	Flavonoids	Isoflavonoids	87842	62100	70621	44910	52869	36912	236693	530807	229620	932801	771066	98756	113179	55583	70112	96894	120526	90984	50763	58366	79709	68940	44900	30196	Glycitin [ C22 H22 O10, tgt=77.93, overall=77.93 ]	(446.1167, 1886.2625)(428.10678, 449.72665)(447.1277, 8433.726)(448.13162, 2296.334)(449.13614, 537.88)(429.11758, 6309.1973)(430.1209, 1483.1168)(431.11923, 179.53333)(469.11182, 1802.8273)(470.11502, 585.6767)(471.1102, 633.3)(451.10074, 2671.3293)(452.10355, 480.15793)(453.094, 194.21)
Genistin	Flavonoids	Isoflavonoids	1	136752	139723	232636	1	1	174662	115659	739867	801780	272315	109822	184466	1	332842	73920	136496	130298	25534	31725	40332	32479	1	27591	Genistin [ C22 H20 O10, tgt=70.27, overall=70.27 ]	(444.09955, 608.78503)(426.09064, 496.82)(445.11163, 15677.007)(446.11584, 3713.2385)(447.1198, 1337.0421)(448.1223, 641.55)(427.0994, 5237.5635)(428.10507, 1443.848)(429.11597, 144.925)(467.09262, 922.66)(449.0849, 286.39)
Daidzin	Flavonoids	Isoflavonoids	1	1	14895	1	1	1	87005	5055731	186407	168203	371052	2441091	65588	93793	150551	70379	51878	78725	1	23303	23540	25458	15746	1	Daidzin [ C21 H20 O9, tgt=75.08, overall=75.08 ]	(416.10556, 1292.022)(398.0982, 607.04254)(417.11713, 12764.503)(418.12018, 4199.3643)(419.12372, 1267.435)(420.1256, 340.56)(399.10648, 14802.922)(400.112, 4310.53)(401.1162, 1534.2583)(402.11768, 214.84)(439.1, 55233.137)(440.10226, 12726.468)(441.1094, 5406.8335)(421.08936, 1331.9867)
Formononetin	Flavonoids	Isoflavonoids	1	1	1	1	1	1	1	31595	1	1	1	1	1	1	1	1	1	1	361234	1	1	219770	1	1	Formononetin [ C16 H12 O4, tgt=79.41, overall=79.41 ]	(251.06961, 20092.336)(252.07285, 2966.9302)(291.0638, 565.73)(273.05, 4204.285)(274.0601, 819.09)
6''-O-Malonyldaidzin	Flavonoids	Isoflavonoids	33264	1	18920	1	22869	1	1	184169	1	1	58100	1552054	241692	1	361379	1	1	27576	31493	1	36016	29172	25832	36915	6''-O-Malonyldaidzin [ C24 H22 O12, tgt=62.39, overall=62.39 ]	(503.11676, 23245.395)(504.12427, 5968.7915)(505.11905, 2336.8499)(506.1377, 1197.36)(507.1553, 135.96)(485.10944, 7454.906)(486.10992, 1896.15)(487.1089, 215.71)(525.099, 832.82)
6''-O-Acetylglycitin	Flavonoids	Isoflavonoids	1	1	1	1	1	1	34902	102175	180309	165005	1	1	1	1	245581	1	1	194432	1	1	1	1	1	1	6''-O-Acetylglycitin [ C24 H24 O11, tgt=68.59, overall=68.59 ]	(488.13043, 1496.145)(489.13788, 5284.1)(490.14224, 1850.6425)(491.14255, 381.43335)(471.1229, 216.22)(511.1232, 5473.7134)(512.124, 1601.7433)
6''-O-Malonylgenistin	Flavonoids	Isoflavonoids	1	1	1	24293	1	1	39244	21948	97683	115227	46353	1	1	1	1	1	1	1	3146406	3129443	3015239	1949135	2312357	2452871	6''-O-Malonylgenistin [ C24 H22 O13, tgt=98.24, overall=98.24 ]	(519.11304, 30171.578)(520.1165, 7924.526)(521.11725, 3421.8315)(522.12225, 430.18164)(523.1126, 53.77)(541.0949, 665.44)
6''-O-Acetyldaidzin	Flavonoids	Isoflavonoids	63616	1	71317	1	134995	61523	80183	38241	31941	40846	105538	69752	57069	50662	90467	85836	86878	95516	34582	40133	30454	1	26029	47004	6''-O-Acetyldaidzin [ C23 H22 O10, tgt=73.30, overall=73.30 ]	(458.11804, 1117.8783)(459.1231, 85.85)(440.11057, 480.4067)(441.1113, 199.23)(459.12885, 5048.5273)(460.13147, 1067.1984)(461.1302, 265.57)(441.1157, 3889.63)(442.1206, 936.73)(481.11285, 1604.5575)(482.11273, 427.585)(483.124, 124.49)(463.10205, 2222.4001)(464.10425, 472.81598)
(+)-Catechin 3-O-glucose	Flavonoids	Flavanols	446158	392733	147389	114080	160428	131041	1383800	1789496	5183026	5252057	13218362	1295182	445797	665727	1735989	7251721	550316	670581	1	213398	146220	177903	3435806	1040896	(+)-Catechin 3-O-glucose [ C21 H24 O11, tgt=70.24, overall=70.24 ]	(452.12625, 7567.8237)(434.12405, 296.655)(453.13824, 87669.4)(454.14346, 20133.092)(455.14093, 3942.6353)(456.1349, 517.25)(435.12796, 29544.705)(436.13107, 14371.203)(437.1419, 131.78)(475.12195, 23798.332)(476.128, 5950.5933)(477.12988, 1900.2034)(478.1397, 491.96)(457.10977, 331827.03)(458.1129, 76444.35)(459.11563, 15214.696)(460.11914, 2942.3933)
Theaflavin	Flavonoids	Flavanols	1	1	1	1	1	1	57283	109607	99091	116005	233926	40337	1	1	36163	96774	33300	44554	67432	1	1	36862	38981	35719	Theaflavin [ C29 H24 O12, tgt=63.83, overall=63.83 ]	(547.1231, 4892.6187)(548.1263, 1282.261)(549.1265, 266.4025)(587.1169, 6445.6133)(588.122, 4434.175)(589.11896, 1472.2467)(590.1184, 467.86)(569.1093, 295.92)
(-)-Epicatechin-(2a-7)(4a-8)-epicatechin 3-O-galactoside	Flavonoids	Flavanols	1	35092	35446	49750	40525	36503	1	50662	85565	96939	148382	57034	14274	1	35791	1	1	1	19579	21482	26758	34937	29580	1	(-)-Epicatechin-(2a-7)(4a-8)-epicatechin 3-O-galactoside [ C36 H34 O17, tgt=64.61, overall=64.61 ]	(720.1708, 2956.02)(721.1734, 1042.79)(739.18524, 3405.6765)(740.1893, 1172.5016)(741.1902, 477.84)(721.1766, 3733.455)(722.1798, 1537.9225)(723.1893, 292.75)(743.1586, 3704.49)(744.16064, 1217.21)(745.1647, 395.97498)
(+)-Catechin 3-O-gallate	Flavonoids	Flavanols	29457	1	1	32508	64463	30077	1	357361	190283	215629	344894	26543	61939	63510	1	1	33906	1	62214	56978	1	78334	1	1	(+)-Catechin 3-O-gallate [ C22 H18 O10, tgt=63.65, overall=63.65 ]	(443.0967, 3093.955)(444.09998, 631.4175)(425.0874, 7297.43)(426.08884, 1368.1199)(465.08075, 736.86005)
(-)-Epicatechin	Flavonoids	Flavanols	1	33749	124178	1	1	1	347087	484414	1966291	2340397	4017732	308856	112436	50929	420195	137692	138010	299901	977708	915843	1039305	81208	52022	1089653	(-)-Epicatechin [ C15 H14 O6, tgt=70.93, overall=70.93 ]	(290.07712, 4612.1997)(291.08502, 29870.387)(292.09314, 4821.835)(273.07547, 72573.67)(274.07864, 11956.152)(275.07962, 2564.9941)(276.0854, 537.595)(295.05475, 455.33835)
(-)-Epigallocatechin 3-O-gallate	Flavonoids	Flavanols	36803	39682	41892	38633	38512	38920	1	36401	1	1	1	1	1	1	1	56208	52336	49875	85546	64912	55336	58679	65023	58289	(-)-Epigallocatechin 3-O-gallate [ C22 H18 O11, tgt=82.47, overall=82.47 ]	(441.08203, 4957.2217)(442.08545, 908.65247)(443.0814, 290.66998)(463.06607, 566.14996)
(+)-Gallocatechin	Flavonoids	Flavanols	1	1	1	1	1	1	27345	1	756470	787337	299975	1	31006	41271	149838	1	138152	407191	1	1	1	48681	1	1	(+)-Gallocatechin [ C15 H14 O7, tgt=70.01, overall=70.01 ]	(306.0736, 3368.9)(307.0824, 7659.74)(308.0864, 1515.11)(289.06995, 37883.863)(290.07736, 6485.039)(291.08038, 1445.5067)
Cinnamtannin A2	Flavonoids	Flavanols	1	1	1	1	1	1	1	1	1	1	1	1	1	1	1	1	47541	1	1	1	1	1	1	1	Cinnamtannin A2 [ C60 H50 O24, tgt=78.98, overall=78.98 ]	(1154.2687, 10276.59)(1155.2706, 7614.28)(1156.2668, 2467.8)(1137.2574, 4443.9)(1138.252, 4451.84)(1139.2501, 1459.22)
3-Methoxysinensetin	Flavonoids	Flavonols	1	1	78240	48860	79438	1	68532	435904	40116	41251	53899	68927	1	1	1	61587	1	1	1	1	1	61981	1	1	3-Methoxysinensetin [ C21 H22 O8, tgt=66.20, overall=66.20 ]	(402.1308, 613.06)(384.11816, 155.13667)(403.13718, 5126.113)(404.14932, 1483.1814)(405.148, 136.77)(425.11856, 2471.6768)(426.1225, 453.095)(407.11172, 34492.816)(408.11447, 8551.732)
Kaempferol	Flavonoids	Flavonols	45462	70121	1	71328	63854	51789	259785	253572	676122	711793	1161929	78171	68455	65556	693280	40935	51841	84264	1072066	1770295	1636194	1070799	1048852	1420302	Kaempferol [ C15 H10 O6, tgt=97.94, overall=97.94 ]	(286.04715, 344.3583)(287.0545, 25387.727)(288.05896, 4098.5034)(289.05856, 700.2109)(269.0451, 163.46)(309.03568, 740.2722)(310.0457, 497.45)
Kaempferol 3-O-(6''-acetyl-galactoside) 7-O-rhamnoside	Flavonoids	Flavonols	1	1	21146	1	1	1	94163	297758	243534	251224	90934	72505	1	33720	25768	34396	103651	72150	28462	147244	1	1	1	32081	Kaempferol 3-O-(6''-acetyl-galactoside) 7-O-rhamnoside [ C29 H32 O16, tgt=63.80, overall=63.80 ]	(636.16675, 1581.5625)(637.1767, 972.59)(638.1622, 148.48)(618.15857, 1177.97)(637.1748, 7911.405)(638.18134, 2542.5576)(639.18555, 776.875)(619.1671, 4958.863)(620.16943, 1870.4565)(621.1755, 1735.07)(659.1566, 190.0)(641.1536, 418.56)
Quercetin 3-O-xylosyl-rutinoside	Flavonoids	Flavonols	1	1	1	1	1	1	92490	456140	45079	273740	1	1	1	1	1	1	95210	61137	35844	1	1	32002	37423	1	Quercetin 3-O-xylosyl-rutinoside [ C32 H38 O20, tgt=89.35, overall=89.35 ]	(742.1949, 1766.665)(743.1991, 812.82)(743.2005, 13739.989)(744.2038, 4888.47)(745.2063, 3207.68)(746.2145, 626.24)(725.1915, 3129.698)(726.1937, 1020.974)(727.1971, 148.33)(765.1803, 2881.2002)(766.18524, 637.0345)(747.1733, 8600.9)(748.1771, 3286.9)(749.174, 1508.21)
Kaempferol 3-O-(2''-rhamnosyl-galactoside) 7-O-rhamnoside	Flavonoids	Flavonols	431563	543759	563198	737696	583084	524075	1	111079	170772	195802	1	160095	88747	73584	141223	185135	467879	258625	414745	427546	504225	611996	518254	277401	Kaempferol 3-O-(2''-rhamnosyl-galactoside) 7-O-rhamnoside [ C33 H40 O19, tgt=88.94, overall=88.94 ]	(722.21155, 2277.011)(741.2303, 1032.2246)(742.2404, 464.97723)(743.2453, 286.08)(723.2099, 25004.936)(724.21356, 8852.946)(725.2173, 2831.541)(726.2229, 614.6808)(763.2159, 1306.15)(764.219, 624.9838)(745.2029, 1940.3695)(746.2151, 1053.9166)(747.2076, 745.12)
Quercetin 7,4'-O-diglucoside	Flavonoids	Flavonols	452987	99167	313990	307752	301607	404080	31946	143660	393435	505328	177469	334274	189246	907845	427439	345072	482122	167895	387933	318042	76912	307740	195058	185079	Quercetin 7,4'-O-diglucoside [ C27 H30 O12, tgt=82.42, overall=82.42 ]	(546.1714, 556.01)(528.1611, 22436.209)(529.1639, 6465.4067)(530.1695, 1121.9875)(531.1708, 150.34334)(547.1816, 329.32715)(548.1861, 138.76)(569.1684, 1554.0967)(551.15625, 1249.874)(552.1563, 2610.4)
Kaempferol 3-O-(2''-rhamnosyl-6''-acetyl-galactoside) 7-O-rhamnoside	Flavonoids	Flavonols	52128	45453	1	1	1	48944	80397	270614	1	1	68132	287226	402877	65538	354603	303905	100739	1	99540	153268	270406	77692	162562	61013	Kaempferol 3-O-(2''-rhamnosyl-6''-acetyl-galactoside) 7-O-rhamnoside [ C35 H42 O20, tgt=66.03, overall=66.03 ]	(764.22, 2922.205)(765.2097, 2790.25)(766.2175, 321.33)(765.2334, 1016.77)(766.2452, 892.96)(787.206, 8725.3)(788.2108, 3694.4224)(789.2184, 1278.2937)(790.2196, 224.3)
Quercetin 4'-O-glucoside	Flavonoids	Flavonols	970067	1	1	1	1	1	848381	1275309	1387815	1879374	784445	1075056	1	1	70391	1	1	1	515914	864068	1054213	812189	839675	153193	Quercetin 4'-O-glucoside [ C21 H20 O7, tgt=73.64, overall=73.64 ]	(384.117, 79.69)(366.1088, 124565.484)(367.11142, 28193.547)(368.1174, 3774.764)(385.1335, 11445.09)(386.1409, 4769.51)(367.1141, 46086.66)(368.1188, 7976.29)(407.1122, 67477.66)(408.1147, 16323.83)(389.10205, 954.875)(390.0917, 545.17)
Quercetin 3-O-arabinoside	Flavonoids	Flavonols	48108	45620	52689	63385	52366	50485	347571	296455	354632	388928	178883	248765	1	1	50027	60355	50679	1	130221	138779	112498	91586	79950	69222	Quercetin 3-O-arabinoside [ C20 H18 O11, tgt=79.30, overall=79.30 ]	(416.0731, 820.65)(435.09308, 7398.1006)(436.09616, 2376.8774)(437.1033, 55.42)(457.07315, 7842.439)(458.07626, 1686.0283)(459.06845, 397.70142)
Kaempferol 3-O-glucosyl-rhamnosyl-galactoside	Flavonoids	Flavonols	144720	142171	177580	201387	167683	139994	36302	134637	134536	151822	121974	1	1	1	1	1	24428	20459	33982	1	1	1	1	1	Kaempferol 3-O-glucosyl-rhamnosyl-galactoside [ C33 H40 O20, tgt=68.83, overall=68.83 ]	(757.21814, 3197.56)(758.2213, 1345.72)(759.2227, 754.23)(760.2229, 117.48)(739.2123, 1470.8688)(740.21124, 565.525)(779.2005, 5771.3833)(780.2049, 2319.546)(781.2062, 1074.855)
Quercetin 3-O-(6''-acetyl-galactoside) 7-O-rhamnoside	Flavonoids	Flavonols	1	1	66305	1	1	57996	229791	183792	498285	540633	441294	240885	1	99747	73868	38205	72511	252788	43668	84981	137295	58190	106759	103286	Quercetin 3-O-(6''-acetyl-galactoside) 7-O-rhamnoside [ C29 H32 O17, tgt=70.24, overall=70.24 ]	(652.17, 160.63)(653.1689, 6240.7803)(654.1739, 1998.0043)(655.1784, 479.86166)(656.15967, 129.20999)(635.15784, 16917.932)(636.16144, 5640.7593)(637.17004, 2631.7144)(638.1838, 299.046)
Kaempferol 3-O-xylosyl-rutinoside	Flavonoids	Flavonols	41440	609383	594134	70937	593660	60869	74229	152172	157831	165613	361306	51584	499913	348612	40005	711781	559835	526396	8861153	3561278	4694717	3802966	4502463	4807269	Kaempferol 3-O-xylosyl-rutinoside [ C32 H38 O19, tgt=92.66, overall=92.66 ]	(708.1904, 592.07)(709.1948, 201.91)(727.2071, 10072.932)(728.2114, 3642.2063)(729.213, 1115.7161)(730.2158, 119.38)(709.1947, 182795.78)(710.1981, 60514.5)(711.20013, 16706.59)(712.2052, 3690.3032)(713.20776, 1914.065)(749.1889, 3598.241)(750.19293, 1203.0038)(751.19714, 258.365)(731.1781, 8863.22)(732.1843, 3314.08)(733.1734, 665.94)
Kaempferol 3-O-xylosyl-glucoside	Flavonoids	Flavonols	1	31726	41645	1	1	45247	1226955	798509	3811998	4078424	1160144	729339	1	1	138925	119997	200174	445875	44728	1	1	1	1	1	Kaempferol 3-O-xylosyl-glucoside [ C26 H28 O15, tgt=62.26, overall=62.26 ]	(581.1493, 56916.645)(582.15454, 16837.898)(583.15765, 4285.692)(563.1382, 3194.575)(564.14166, 1144.2511)(603.13116, 13764.363)(604.1347, 5249.543)(605.13916, 3209.545)(606.1387, 293.05)(585.11774, 1465.5685)(586.1392, 88.58)
Kaempferide	Flavonoids	Flavonols	1	1	1	1	1	1	3875558	4436971	9380381	10882987	7852729	2229647	525217	290970	1670053	2107131	1941466	4051531	1	1	1	1	1	1	Kaempferide [ C16 H12 O6, tgt=98.52, overall=98.52 ]	(301.07004, 376389.9)(302.07315, 65203.418)(303.07758, 13453.2295)(304.07724, 1448.835)(283.057, 312.02)(323.04907, 2547.7327)(324.0529, 121.7)
Isorhamnetin 3-O-galactoside	Flavonoids	Flavonols	1	1	1	1	1	1	67869	125808	196245	199208	100692	88649	1	1	1	1	1	1	1	21161	1	1	1	1	Isorhamnetin 3-O-galactoside [ C22 H22 O12, tgt=61.67, overall=61.67 ]	(479.1171, 1042.74)(480.128, 143.35)(461.1061, 2478.1118)(462.11258, 887.0367)(463.1247, 161.74)(501.10013, 7331.9424)(502.1031, 1494.2625)(483.089, 3948.0)(484.09204, 786.49335)
Quercetin 3-O-xylosyl-glucuronide	Flavonoids	Flavonols	1	1	1	1	1	1	181158	186887	1	1	1	1	1	1	152046	1	55744	186258	1	1	1	1	1	1	Quercetin 3-O-xylosyl-glucuronide [ C26 H26 O27, tgt=60.54, overall=60.54 ]	(770.0637, 2454.8079)(771.06775, 1626.494)(772.0729, 794.495)(752.0656, 699.89)(753.0719, 1321.5375)(775.0385, 96.86)
Kaempferol 3,7-O-diglucoside	Flavonoids	Flavonols	1	1	1	21166	1	1	815096	440998	2456817	2739542	809773	231476	1	1	65646	22772	57812	168744	111703	220413	193461	85006	115349	130479	Kaempferol 3,7-O-diglucoside [ C27 H30 O16, tgt=75.07, overall=75.07 ]	(592.1427, 96.13)(611.16003, 32339.52)(612.1646, 9790.712)(613.16846, 3926.8906)(614.1657, 1246.652)(615.1773, 123.57)(593.1498, 2254.9685)(594.15894, 969.63245)(633.14246, 11334.411)(634.1454, 3666.013)(635.1546, 2284.4316)(636.1608, 1158.5249)
Quercetin 3-O-acetyl-rhamnoside	Flavonoids	Flavonols	29297	29493	35366	41745	24368	1	86027	28875	1	1	148386	265428	1	1	32289	1	1	120282	1	1	1	28012	1	1	Quercetin 3-O-acetyl-rhamnoside [ C23 H22 O7, tgt=73.75, overall=73.75 ]	(410.1357, 957.52)(411.1341, 156.51)(392.12894, 10191.644)(393.1245, 2415.4368)(394.1175, 393.54498)(411.14532, 5652.0474)(412.14487, 1490.7388)(413.1503, 174.58)(393.1317, 2072.1165)(394.13794, 345.915)(433.1272, 1751.2675)(434.12158, 376.135)
Isorhamnetin 7-O-rhamnoside	Flavonoids	Flavonols	1	155132	120808	230553	1	1	2945865	3394326	6880839	7865330	5867795	1654712	359674	185225	1137084	1476951	1332423	1734376	43952	681585	40332	14584	131279	323478	Isorhamnetin 7-O-rhamnoside [ C22 H22 O11, tgt=69.38, overall=69.38 ]	(462.11166, 346.80334)(463.12262, 211466.84)(464.1268, 51844.906)(465.12924, 15829.592)(466.13235, 3058.3499)(467.138, 369.915)(445.11057, 4723.9663)(446.11615, 1332.5128)(485.10272, 24718.018)(486.10657, 6171.3423)(487.11182, 3737.72)
Kaempferol 3-O-acetyl-glucoside	Flavonoids	Flavonols	1	1	1	1	1	1	37930	935202	349181	358053	459652	547714	65622	49690	41579	82050	1	143197	1	1	1	1	1	1	Kaempferol 3-O-acetyl-glucoside [ C23 H22 O12, tgt=77.03, overall=77.03 ]	(491.1227, 816.66)(473.10605, 31552.428)(474.1103, 7498.068)(475.11246, 2413.1616)(476.1162, 341.26)(513.103, 2897.98)(514.1047, 503.72)(515.1045, 94.04)(495.08524, 676.26666)
Spinacetin 3-O-glucosyl-(1-6)-glucoside	Flavonoids	Flavonols	50169	40828	44839	1	1	1	1	69533	1	1	1	1	1	1	1	82999	1	1	43668	83193	131891	58190	70802	99922	Spinacetin 3-O-glucosyl-(1-6)-glucoside [ C29 H34 O18, tgt=70.24, overall=70.24 ]	(670.1741, 3590.3542)(671.18054, 1320.98)(672.1836, 205.09)(652.1602, 1217.68)(653.1687, 5195.6714)(654.1749, 1667.535)(655.17773, 542.42)(656.1598, 132.95)
3-Methoxynobiletin	Flavonoids	Flavonols	631036	1214660	893325	754351	886103	53985	1513340	8455874	673162	664751	2962796	1842614	49000	142677	887138	685425	1234342	578492	14395937	1939067	2745289	1761254	1752770	4326041	3-Methoxynobiletin [ C22 H24 O9, tgt=99.58, overall=99.58 ]	(432.14163, 380.2817)(414.12997, 1176.7743)(433.1521, 8645.689)(434.15683, 2815.1533)(435.16495, 815.76666)(436.1676, 158.02)(415.13803, 30609.854)(416.1438, 8873.148)(417.1479, 4674.38)(418.1535, 762.56)(455.1289, 8864.495)(456.13693, 5988.3267)(437.11975, 175810.39)(438.1231, 42497.504)(439.128, 8395.142)(440.1296, 1315.6189)(441.1322, 347.015)
Isorhamnetin 3-O-rutinoside	Flavonoids	Flavonols	116271	162335	158225	148417	145394	137361	3137240	5039487	5701469	5961669	3892165	1043849	31669	1	1331366	39625	41805	47468	187007	347521	307261	269928	356715	181447	Isorhamnetin 3-O-rutinoside [ C28 H32 O16, tgt=94.54, overall=94.54 ]	(606.1548, 1563.996)(607.1675, 96.85667)(625.17474, 99070.94)(626.1812, 31244.666)(627.18695, 8982.985)(628.18677, 2621.2388)(629.1908, 600.195)(607.1646, 10394.265)(608.1687, 3599.1802)(609.184, 259.97)(647.15735, 34165.13)(648.16113, 10553.92)(649.16534, 3331.8333)(650.16846, 766.6433)(629.1458, 5372.18)(630.1493, 1712.45)
Quercetin 3-O-(6	Flavonoids	Flavonols	6320855	224499	258548	216829	163732	200275	189476	351760	2184702	2433512	223059	193936	896785	768806	135887	1	59484	688371	98509	528856	303576	100135	53128	39802	Quercetin 3-O-(6 [ C30 H32 O15, tgt=86.96, overall=86.96 ]	(632.1676, 3597.482)(633.17365, 511.035)(634.1715, 98.28)(591.00995, 1384.0256)(633.18, 11198.1875)(634.1823, 7698.5938)(635.1843, 2986.82)(636.1964, 1042.74)(637.1832, 108.71)(607.8025, 29751.814)(608.0695, 10442.348)(617.174, 3030.3542)(618.181, 616.3981)(619.1743, 153.87)(655.16266, 161.515)(637.1584, 576.41)
Jaceidin 4'-O-glucuronide	Flavonoids	Flavonols	1	1	1	24293	1	1	39244	23577	99011	115227	46353	1	1	1	1	1	1	1	3977285	4164608	3687622	2618783	2808017	3068514	Jaceidin 4'-O-glucuronide [ C24 H24 O14, tgt=98.12, overall=98.12 ]	(536.1113, 14076.469)(537.1143, 3795.9817)(538.1188, 503.665)(539.1331, 31.51)(519.11304, 27229.758)(520.1165, 7143.442)(521.1173, 3072.353)(522.12225, 372.0267)(523.1126, 46.925)(559.1042, 692.0267)(541.0949, 665.44)
Myricetin 3-O-rhamnoside	Flavonoids	Flavonols	1	1	1	1	1	1	1	1	34111	37517	1	1	74992	1	1	52371	1	1	124295	152250	111815	101790	81527	116526	Myricetin 3-O-rhamnoside [ C21 H20 O12, tgt=72.23, overall=72.23 ]	(465.10202, 1389.0375)(466.10522, 175.07166)(487.0834, 4873.733)(488.08707, 885.32294)(489.0889, 125.94)
Rhamnetin	Flavonoids	Flavonols	1	1	1	1	67031	36616	1	1	71773	33524	1	1	1	1	1	83776	1	1	1	1	1	1	1	1	Rhamnetin [ C16 H27 O7, tgt=73.47, overall=73.47 ]	(313.16513, 6152.788)(314.17126, 783.595)(314.1734, 2632.157)(315.16827, 461.81665)(316.1695, 118.08)(336.1508, 569.9)
Quercetin 3-O-glucosyl-xyloside	Flavonoids	Flavonols	184196	239113	194528	211949	206267	180496	162372	1	145042	129254	1	1	172874	157471	90098	53301	72148	1	102065	1	1	1	1	51186	Quercetin 3-O-glucosyl-xyloside [ C26 H28 O11, tgt=68.52, overall=68.52 ]	(516.16095, 834.3114)(517.1572, 197.51666)(498.14905, 4553.88)(499.1515, 1205.37)(499.15823, 3630.3535)(500.1607, 1352.8201)(539.155, 4546.525)(540.15784, 2186.08)(541.1603, 322.19)(521.1417, 11876.173)(522.1451, 3325.487)
Myricetin	Flavonoids	Flavonols	1	1	1	1	1	1	1	1	9246	1	1	1	1	1	1	1	1	1	1	1	1	1	1	1	Myricetin [ C15 H10 O8, tgt=73.86, overall=73.86 ]	(319.0437, 4382.88)(320.048, 483.56)
5,4'-Dihydroxy-3,3'-dimethoxy-6:7-methylenedioxyflavone 4'-O-glucuronide	Flavonoids	Flavonols	1	1	1	1	1	1	1	1	28648	1	167985	1	1	1	1	1	1	1	72498736	88835192	76788304	50517448	57983536	65468956	5,4'-Dihydroxy-3,3'-dimethoxy-6:7-methylenedioxyflavone 4'-O-glucuronide [ C24 H22 O14, tgt=99.81, overall=99.81 ]	(534.09863, 803.7783)(535.10834, 801137.9)(536.1133, 206880.17)(537.1139, 53730.02)(538.116, 10802.138)(539.12006, 1533.2666)(557.0894, 3450.0215)(558.0937, 735.48334)
Myricetin 3-O-rutinoside	Flavonoids	Flavonols	1	1	1	1	1	1	35524	1	37792	1	1	1	25653	1	1	1	1	162263	1	1	1	1	1	1	Myricetin 3-O-rutinoside [ C27 H30 O17, tgt=60.36, overall=60.36 ]	(609.145, 6712.79)(610.1472, 1948.0049)(611.1496, 982.45)(649.1399, 4860.78)(650.1446, 1491.37)(631.1293, 1982.9751)(632.1349, 441.37)
Isorhamnetin 3-O-glucuronide	Flavonoids	Flavonols	1	1	1	1	1	1	1	1	1	1	65422	1	1	1	1	1	1	1	1	1	1	1	1	1	Isorhamnetin 3-O-glucuronide [ C22 H20 O13, tgt=68.15, overall=68.15 ]	(475.0852, 6109.35)(476.0873, 1210.05)
Spinacetin 3-O-(2	Flavonoids	Flavonols	1	1	1	1	1	1	47559	1	1	1	1	1	1	84396	1	1	190165	1	1	46154	1	1	1	1	Spinacetin 3-O-(2 [ C44 H50 O25, tgt=62.67, overall=62.67 ]	(978.2635, 8387.89)(979.268, 2345.7)(960.2515, 3301.32)(961.256, 1373.95)(979.262, 3680.65)(986.2479, 3649.095)(972.2462, 763.14)(968.23785, 4244.58)(969.24146, 1773.59)(955.2551, 642.15)
Patuletin 3-O-(2''-feruloylglucosyl)(1-6)-[apiosyl(1-2)]-glucoside	Flavonoids	Flavonols	1	1	1	1	1	1	60106	1	1	1	1	1	1	1	1	1	1	1	1	1	1	1	1	1	Patuletin 3-O-(2''-feruloylglucosyl)(1-6)-[apiosyl(1-2)]-glucoside [ C43 H48 O25, tgt=62.43, overall=62.43 ]	(964.254, 4857.31)(947.2466, 6935.45)(948.249, 2508.3)(987.2324, 51047.24)
Isorhamnetin	Flavonoids	Flavonols	1	1	1	1	1	1	1	1	1	1	1	1	1	1	1	1	1	1	1	12698	29111	1	1	1	Isorhamnetin [ C16 H12 O7, tgt=69.08, overall=69.08 ]	(317.0656, 2352.9302)(318.0644, 212.66)(319.0644, 227.62)(339.0495, 2345.92)(340.0545, 387.9)
Spinacetin 3-O-glucosyl-(1-6)-[apiosyl(1-2)]-glucoside	Flavonoids	Flavonols	1	1	1	1	1	1	1	1	1	1	1	1	1	1	1	1	1	1	1	45658	1	1	1	1	Spinacetin 3-O-glucosyl-(1-6)-[apiosyl(1-2)]-glucoside [ C34 H42 O22, tgt=64.37, overall=64.37 ]	(802.217, 4172.47)(803.2215, 1794.8)
Kaempferol 3,7,4'-O-triglucoside	Flavonoids	Flavonols	1	1	1	1	1	1	1	1	1	1	1	1	1	1	1	1	1	1	208526	217918	152909	121161	128227	85108	Kaempferol 3,7,4'-O-triglucoside [ C33 H40 O21, tgt=93.04, overall=93.04 ]	(755.2004, 11620.901)(756.2036, 4187.052)(757.2066, 1176.0366)(758.21375, 368.16)
Myricetin 3-O-arabinoside	Flavonoids	Flavonols	1	1	1	1	1	1	1	1	1	1	1	1	1	1	1	1	5849	1	1	1	1	1	1	1	Myricetin 3-O-arabinoside [ C20 H18 O12, tgt=62.44, overall=62.44 ]	(473.068, 2458.63)(474.0695, 781.61)
Myricetin 3-O-galactoside	Flavonoids	Flavonols	1	1	1	1	1	1	1	1	1	1	1	1	1	1	1	1	1	1	1	1	1	1	1	18000	Myricetin 3-O-galactoside [ C21 H20 O13, tgt=66.60, overall=66.60 ]	(480.0913, 7564.71)(481.0927, 1129.05)
Quercetin 3-O-glucuronide	Flavonoids	Flavonols	1	1	1	1	1	1	1	1	1	1	1	1	39998	1	1	1	1	1	1	1	1	1	1	1	Quercetin 3-O-glucuronide [ C21 H18 O13, tgt=70.08, overall=70.08 ]	(501.0618, 4911.71)(502.0653, 1261.35)
1-Acetoxypinoresinol	Lignans	Furofuran	70636	1469171	692405	177189	1003095	720364	50688	538554	2159967	2168804	981292	769506	77526	350338	66529	477084	109484	364119	2854560	2534916	6111073	5370030	5412114	1596709	1-Acetoxypinoresinol [ C22 H24 O8, tgt=95.04, overall=95.04 ]	(416.15134, 1678.6057)(398.13092, 346.13)(399.1323, 151.34)(417.15393, 28050.281)(418.1582, 7302.6733)(419.16324, 1677.6531)(420.16797, 286.185)(421.1788, 86.29)(399.1464, 2035.8074)(400.14957, 1680.2035)(401.1635, 349.125)(439.13855, 678.6554)(440.13712, 51.932)
Syringaresinol	Lignans	Furofuran	1768200	2001164	1909331	1170271	1181080	1639634	2069296	2455880	3588290	3856018	922937	2225496	455514	270592	707761	331843	129643	66407	2944177	3259152	7329032	653677	1188833	1725767	Syringaresinol [ C22 H26 O8, tgt=98.56, overall=98.56 ]	(418.1616, 10296.976)(419.1638, 628.99)(400.15228, 672.5757)(419.16763, 24353.404)(420.17123, 6151.741)(421.17538, 1798.0808)(422.18652, 218.845)(401.1587, 125616.055)(402.16223, 30389.328)(403.1649, 4529.759)(441.15158, 37711.23)(442.15472, 9272.019)(443.1589, 2133.758)(444.16876, 455.48)(423.14658, 6316.5327)(424.1519, 1274.7472)(425.16873, 381.77)
Medioresinol	Lignans	Furofuran	82526	117422	77236	96383	106143	64865	66778	95466	150274	220210	66687	120213	1	1	1	1	66833	1	98077	63074	119556	98432	114903	1	Medioresinol [ C21 H24 O7, tgt=75.71, overall=75.71 ]	(388.15198, 1112.9182)(370.14005, 2607.8645)(371.1434, 3493.83)(372.1472, 338.56)(389.1618, 1783.0168)(390.164, 330.20398)(371.1488, 6394.534)(372.15295, 1681.1525)(373.15182, 300.56332)(411.1414, 2353.7485)(412.1416, 1018.84406)(413.15, 263.22498)(393.1296, 2838.5203)(394.13403, 584.125)(395.1267, 197.21)
Cyclolariciresinol	Lignans	Furofuran	145168	164951	127555	189824	170478	177843	213105	147774	1	1	111244	1	63031	1	92692	126102	102312	1	125494	1	333242	251071	89979	103407	Cyclolariciresinol [ C20 H24 O6, tgt=69.82, overall=69.82 ]	(342.1466, 29540.73)(343.1429, 6917.7)(383.14728, 14048.1)(384.1519, 3662.0498)
Episesamin	Lignans	Furofuran	1	115854	21278	1	36984	1	399778	183723	459525	484146	490124	1	229159	155210	208234	340327	285727	271317	38104	61378	1	1	53522	1	Episesamin [ C20 H18 O6, tgt=62.41, overall=62.41 ]	(354.10574, 1537.1575)(336.1042, 7722.58)(355.116, 11370.177)(356.12143, 2939.6777)(357.12454, 350.68)(337.1059, 6377.6533)(338.10858, 1329.4423)(339.1093, 214.01855)(377.10193, 36339.77)(378.10474, 10669.775)
Sesamolinol	Lignans	Furofuran	1	171858	107993	1	46160	46101	380192	360028	478196	452379	561100	117569	182392	178343	194865	356513	313633	242533	191945	92783	11185	1	1	103690	Sesamolinol [ C20 H20 O7, tgt=79.13, overall=79.13 ]	(372.12222, 2024.3654)(373.1259, 3088.71)(354.10834, 1758.395)(355.125, 359.45)(356.128, 69.75)(373.12885, 5098.5312)(374.1324, 1045.7767)(375.13196, 145.71124)(355.11588, 10389.715)(356.12073, 2708.0615)(357.12222, 308.57336)(395.1102, 1093.37)(377.1012, 47373.77)(378.1056, 9273.19)
Episesaminol	Lignans	Furofuran	269815	109297	135894	127207	159563	117479	312896	99873	339310	343877	607243	109007	665992	399266	293560	1109584	920914	832626	263641	60292	87966	67413	124990	80443	Episesaminol [ C20 H18 O7, tgt=67.77, overall=67.77 ]	(352.0947, 23045.03)(353.1024, 5752.56)(371.11255, 33215.895)(372.11636, 7772.4507)(373.12006, 1936.7522)(374.1205, 216.18335)(353.1029, 8121.84)(354.10437, 2779.775)(393.0957, 16656.18)(394.09744, 3216.1099)(395.1078, 459.75)(375.0864, 116.12)
Todolactol A	Lignans	Furofuran	138845	139837	144793	135707	124343	1	18708	1	1	1	166621	77563	1	193884	59843	219200	297582	302577	1	1	130521	1	1	1	Todolactol A [ C20 H23 O7, tgt=68.53, overall=68.53 ]	(375.14465, 8054.2104)(376.14337, 1595.4863)(377.13837, 204.885)(357.13126, 1174.7172)(358.14026, 463.015)(376.15335, 958.58)(377.1497, 201.11)(358.14072, 543.91504)(398.13202, 4406.8496)(399.13892, 2096.825)(400.1395, 186.72)(380.12286, 126.765)
Arctigenin	Lignans	Dibenzylbutyrolactone	31401	24308	29893	21029	32744	26539	53812	47567	70249	52856	21182	143417	64100	1	254032	1	25658	51776	22085	68546	27646	22901	113590	209005	Arctigenin [ C21 H24 O6, tgt=82.64, overall=82.64 ]	(354.14825, 5270.25)(355.14694, 3459.215)(373.1665, 406.77)(355.15417, 9958.146)(356.15756, 2098.2793)(357.1507, 1078.4586)(395.1438, 18168.443)(396.1481, 4194.447)(377.1364, 1746.62)(378.15152, 1511.1832)
Conidendrin	Lignans	Dibenzylbutyrolactone	16207	149054	1	192116	22130	144172	167968	28623	361116	357676	123409	37281	17655	1	87202	1	92188	36960	303982	222272	38241	215201	188225	107698	Conidendrin [ C20 H20 O6, tgt=80.16, overall=80.16 ]	(356.1249, 9808.811)(357.13293, 3115.7124)(358.1366, 562.43)(338.11414, 283.83)(357.1324, 2935.385)(358.135, 1440.06)(339.12344, 2484.1643)(340.12607, 843.8367)(379.11435, 4444.053)(380.11646, 1093.97)(361.1062, 8793.365)(362.10928, 2232.9734)
7-Hydroxysecoisolariciresinol	Lignans	Dibenzylbutyrolactone	1462904	1682027	1471125	2004025	1830094	1133551	725923	1977003	1380254	1690025	544228	129568	70984	50550	99429	139575	84178	157165	232897	723410	565893	625752	688496	143703	7-Hydroxysecoisolariciresinol [ C20 H26 O7, tgt=78.85, overall=78.85 ]	(379.1753, 738.38745)(380.17194, 183.218)(401.159, 76513.91)(402.16214, 19495.887)(403.16373, 5195.002)(383.14706, 10601.254)(384.1519, 2739.0554)
Secoisolariciresinol-sesquilignan	Lignans	Dibenzylbutyrolactone	1	71199	60831	40195	1	18716	1	125930	1	1	69419	1	1	1	87063	57147	1	49730	2046434	1154433	795527	1	912276	1480333	Secoisolariciresinol-sesquilignan [ C30 H38 O9, tgt=88.45, overall=88.45 ]	(542.2519, 5124.825)(543.2505, 1246.855)(524.2364, 661.24)(543.2599, 57.37)(525.24634, 1469.4701)(526.251, 1013.12)(547.2307, 51941.086)(548.2305, 15514.744)(549.2343, 6396.9985)(550.2334, 1454.1019)(551.2348, 125.35)
7-Oxomatairesinol	Lignans	Dibenzylbutyrolactone	1	134752	50675	167959	155269	51308	363340	49836	481787	463798	546543	120933	195629	190927	207675	384590	340753	265450	197912	92834	172172	176445	151921	110870	7-Oxomatairesinol [ C20 H21 O7, tgt=78.80, overall=78.80 ]	(373.12924, 4164.0977)(374.13126, 1145.675)(375.13202, 149.77)(355.11627, 11042.046)(356.12115, 2886.21)(357.12225, 309.80887)(356.12488, 12423.579)(357.13306, 3654.5583)(358.1331, 670.58)(378.1066, 3050.1355)(379.109, 1488.14)
Secoisolariciresinol di-O-glucoside	Lignans	Dibenzylbutyrolactone	1	1	1	217419	1	1	1	279423	1	381678	1	34781	1	1	1	1	1	1	1	48185	1	1	1	1	Secoisolariciresinol di-O-glucoside [ C32 H46 O16, tgt=61.34, overall=61.34 ]	(686.2791, 2134.9)(687.2732, 654.69)(668.2723, 3051.865)(669.2741, 1216.77)(670.2596, 309.13)(687.2806, 4423.04)(688.2852, 2181.35)(689.2869, 912.09)(669.2785, 1708.75)(709.2654, 1736.6)(710.2718, 663.13)(711.2791, 201.05)(691.2605, 26914.594)(692.2628, 5155.12)(693.25714, 1308.865)
Anhydro-secoisolariciresinol	Lignans	Dibenzylbutyrolactone	47556	63489	68989	69944	63763	1	80306	114253	117920	115024	82044	122593	74335	77304	88997	71023	75981	91063	84651	106617	78482	96211	100069	102784	Anhydro-secoisolariciresinol [ C20 H24 O5, tgt=92.93, overall=92.93 ]	(345.1676, 5118.33)(346.1783, 3584.26)(327.1598, 424.18)(349.1409, 6457.6406)(350.14377, 1384.9503)(351.13837, 212.44249)
Matairesinol	Lignans	Dibenzylbutyrolactone	61626	1	1	1	1	19075	28874	53209	75954	133173	187117	1	1	11156	1	192517	103037	84828	1	1	1	1	1	1	Matairesinol [ C20 H22 O6, tgt=72.26, overall=72.26 ]	(358.14133, 735.68994)(340.1289, 1141.96)(359.14874, 1091.6072)(341.1383, 3483.7441)(381.13, 8023.9688)(382.13412, 1530.3289)(363.12146, 6714.505)(364.1209, 1451.4451)
Dimethylmatairesinol	Lignans	Dibenzylbutyrolactone	2232787	1739124	3178193	3288217	3755523	2423399	981613	155440	1184964	1794595	1764340	1495007	1133984	787923	3302148	1341084	2743696	6459623	965341	1345305	927015	2530146	1555358	804702	Dimethylmatairesinol [ C22 H26 O6, tgt=80.47, overall=80.47 ]	(368.16214, 199.625)(387.1796, 173389.3)(388.18292, 43141.504)(389.18887, 20878.49)(369.17014, 4667.967)(370.1706, 1386.6234)(371.17258, 609.7175)(409.161, 15478.951)(410.16516, 4093.8406)(391.155, 323.425)
7-Hydroxymatairesinol	Lignans	Dibenzylbutyrolactone	168902	357333	227137	206874	231675	156024	326989	1	367388	367678	604414	394386	11458	185663	223447	138469	350692	132339	306992	404495	205255	369819	350292	100156	7-Hydroxymatairesinol [ C20 H22 O7, tgt=80.95, overall=80.95 ]	(374.13226, 488.888)(356.12436, 10137.702)(357.13196, 3770.765)(375.14365, 3085.9001)(376.1455, 2631.52)(357.1335, 2152.83)(358.13956, 789.995)(397.12668, 24748.494)(398.13077, 7036.822)(399.13657, 1773.8501)(400.14246, 269.76)(379.11478, 5543.2886)(380.11673, 1396.3267)
Lariciresinol-sesquilignan	Lignans	Dibenzylbutyrolactone	1	1	1	1	1	1	1	1	136744	148801	71902	1	1	1	1	1	1	1	1	1	1	1	1	1	Lariciresinol-sesquilignan [ C30 H37 O10, tgt=71.77, overall=71.77 ]	(558.2493, 474.62)(559.2356, 140.14)(540.23773, 2808.3933)(580.2234, 471.85)(562.2201, 6609.4766)(563.2192, 3471.9766)(564.2192, 1187.56)(565.2372, 121.3)
Secoisolariciresinol	Lignans	Dibenzylbutyrolactone	1	1	1	1	1	1	50879	1	1	1	58654	1	1	1	88997	1	1	1	1	1	60717	1	1	59048	Secoisolariciresinol [ C20 H26 O6, tgt=77.13, overall=77.13 ]	(363.1818, 7311.1753)(364.18536, 1831.8325)(345.1668, 14960.57)(346.1783, 3584.26)
4-Vinylsyringol	Other polyphenols	Alkylmethoxyphenols	1014536	1039738	969450	900067	782656	974921	992663	991666	644167	1045721	992412	1008362	1027068	985959	1043014	820775	471563	938030	886586	948863	987812	891363	851301	772359	4-Vinylsyringol [ C10 H12 O3, tgt=85.29, overall=85.29 ]	(162.0683, 135.805)(181.08649, 2374.4568)(163.07497, 30707.787)(164.07793, 4068.6006)(185.05714, 115.84)
4-Vinylguaiacol	Other polyphenols	Alkylmethoxyphenols	196294	613954	1	152301	560680	711831	1288966	907915	990900	1255019	572770	893278	752719	404438	425952	1	189452	364382	485513	145608	514569	557572	415973	520931	4-Vinylguaiacol [ C9 H10 O2, tgt=88.09, overall=88.09 ]	(150.0662, 177.255)(132.05708, 226.73999)(151.07559, 560.04254)(133.06467, 6691.146)(134.06387, 1135.3824)(173.05794, 4311.0537)(174.0608, 2746.61)(155.04681, 42111.68)(156.05013, 1924.2789)(157.0468, 228.82)
4-Ethylguaiacol	Other polyphenols	Alkylmethoxyphenols	1	1	1	1	1	1	1	1	203304	1	1	1	1	1	1	1	1	1	1	1	1	1	1	1	4-Ethylguaiacol [ C9 H12 O2, tgt=63.79, overall=63.79 ]	(134.0713, 103.94)(153.0923, 6716.4)(135.0799, 4040.4)(157.0638, 878.19)(158.0561, 157.16)
3-Methylcatechol	Other polyphenols	Alkylphenols	7909832	1	1	1	749421	1	479587	484623	1036871	432133	505094	457490	1	1057016	301191	108688	311478	247913	489598	795810	518454	770100	354283	543953	3-Methylcatechol [ C7 H8 O2, tgt=85.43, overall=85.43 ]	(125.059654, 1168.1611)(107.04884, 61279.527)(108.0524, 5631.5776)(109.06375, 230.95)(147.04268, 145482.52)(148.04779, 17111.846)
5-Heneicosenylresorcinol	Other polyphenols	Alkylphenols	2276245	1139809	1282442	1163358	1413356	1053617	164136	155196	385694	150239	1	1	453250	335345	1140233	68224	842979	2259953	648564	976362	740919	2140607	774379	799398	5-Heneicosenylresorcinol [ C27 H46 O2, tgt=81.58, overall=81.58 ]	(402.35184, 3089.0823)(403.35352, 1634.04)(404.3534, 351.65332)(384.3431, 3870.5)(403.35562, 3078.1558)(404.3537, 594.15497)(385.3462, 9350.072)(386.34473, 2399.5986)(387.3487, 164.81714)(425.3381, 32785.32)(426.34164, 8761.405)(427.3341, 658.92)(407.33124, 21405.807)(408.33347, 4122.8447)(409.33167, 529.7925)
5-Tricosenylresorcinol	Other polyphenols	Alkylphenols	4601095	2756291	2686295	2814594	2685009	3278413	4129665	1779079	2918691	2234790	1798288	2089836	13435368	4954474	6590310	4412824	6472105	5752844	2113759	1846272	2267837	1443691	1303840	2164660	5-Tricosenylresorcinol [ C29 H50 O2, tgt=97.48, overall=97.48 ]	(430.38156, 6594.765)(431.38028, 3091.8706)(412.375, 9364.796)(413.37704, 75666.43)(414.38034, 24517.236)(415.3812, 4632.0835)(416.3817, 348.53375)(435.3612, 12643.459)(436.35544, 3911.314)(437.35376, 735.3467)
5-Pentadecylresorcinol	Other polyphenols	Alkylphenols	1	1	1	1	1	1	202520	11815	137481	189264	1	97551	1	1	1	220507	1	1	104047	1	32228	132852	85183	156751	5-Pentadecylresorcinol [ C21 H36 O2, tgt=79.20, overall=79.20 ]	(320.2704, 846.01337)(321.27454, 5484.325)(322.2743, 1246.97)(303.26965, 1531.389)(304.2694, 251.11)(343.25967, 7985.3374)(344.26526, 1846.2437)(325.25143, 307.11667)
4-Ethylphenol	Other polyphenols	Alkylphenols	131014	72375	150959	209741	399158	294196	29656	193655	419244	500551	396224	155088	202323	67183	166264	45864	175655	832356	241028	171190	130633	317419	310860	181512	4-Ethylphenol [ C8 H10 O, tgt=85.67, overall=85.67 ]	(122.0721, 134220.25)(123.07718, 13134.457)(105.07003, 19010.01)(106.07123, 2064.1409)(145.06262, 5815.4556)
4-Vinylphenol	Other polyphenols	Alkylphenols	1	1	1	1	256475	329600	429715	560862	590837	659551	366083	754779	1	1	168773	1	156898	1	332630	300412	409523	511088	440183	588271	4-Vinylphenol [ C8 H8 O, tgt=80.58, overall=80.58 ]	(102.04745, 2378.535)(121.0638, 33909.91)(103.05422, 52684.96)(104.05726, 3415.8777)(125.0365, 382.29333)
5-Heptadecylresorcinol	Other polyphenols	Alkylphenols	10876	1	1	1	31075	1	1	1	152526	95058	1	55006	1	1	1	23838	1	1	31895	66529	1	24276	21377	17751	5-Heptadecylresorcinol [ C23 H40 O2, tgt=63.45, overall=63.45 ]	(348.30515, 2923.335)(330.29443, 766.885)(349.3079, 6544.9487)(350.31763, 1928.8444)(331.29996, 1988.0443)(332.30237, 671.125)(371.292, 17173.137)(372.28738, 3552.8098)(353.27896, 474.63)
5-Nonadecenylresorcinol	Other polyphenols	Alkylphenols	1	1	1	33056	10663	44657	1	1	1	1	1	1	45528	42573	52952	64516	1	34989	1	1	1	1	1	1	5-Nonadecenylresorcinol [ C25 H42 O2, tgt=72.12, overall=72.12 ]	(374.3153, 610.595)(356.31027, 1404.7334)(357.3119, 696.49)(375.324, 2120.7742)(376.3309, 850.46497)(357.31696, 2212.6382)(358.3072, 607.18)(397.30707, 5571.038)(398.31165, 1359.0599)(399.3125, 251.35)(379.2981, 1112.82)(380.301, 305.13)
5-Pentacosylresorcinol	Other polyphenols	Alkylphenols	1	1	60096	1	1	1	1	1	1	1	1	1	1	1	1	50754	26091	1	1	1	1	1	1	1	5-Pentacosylresorcinol [ C31 H56 O2, tgt=65.02, overall=65.02 ]	(442.41684, 4594.0396)(443.42188, 1985.6299)(461.4293, 783.29)
4-Ethylcatechol	Other polyphenols	Alkylphenols	1	68778	1	1	1	1	1	1	1	1	1	1	1	1	1	1	1	1	1	1	1	1	1	1	4-Ethylcatechol [ C8 H10 O2, tgt=76.07, overall=76.07 ]	(120.0572, 1797.0)(161.0584, 19911.59)(162.0566, 1774.15)
5-Pentacosenylresorcinol	Other polyphenols	Alkylphenols	434606	1	1	1	1	1	1	1	1	1	1	1	1	1	1	1	1	1	1	1	1	1	1	1	5-Pentacosenylresorcinol [ C31 H54 O2, tgt=74.79, overall=74.79 ]	(459.4194, 154.64)(460.4245, 42.14)
Demethoxycurcumin	Other polyphenols	Curcuminoids	1	1	1	1	1	1	1	58349	56623	60413	32417	1	136613	1	1	1	85678	21934	1	1	81509	19945	66443	1	Demethoxycurcumin [ C20 H18 O5, tgt=95.75, overall=95.75 ]	(338.11847, 3422.0425)(339.11816, 1826.0701)(340.11395, 375.27002)(339.12463, 4911.075)(340.1245, 848.83)(321.11234, 6737.263)(322.11713, 1674.1458)(323.124, 216.9)(361.1064, 6121.346)(362.11166, 2316.45)(343.0914, 3320.9614)(344.09286, 608.44)
Bisdemethoxycurcumin	Other polyphenols	Curcuminoids	224473	231699	174429	298849	281131	251523	68039	12556	55837	33436	1	1	52782	273170	145111	1	77967	105126	1	225278	263268	247158	186930	213660	Bisdemethoxycurcumin [ C19 H16 O4, tgt=74.90, overall=74.90 ]	(308.10287, 3410.0442)(309.10904, 957.65)(290.09442, 8365.693)(291.09607, 2961.93)(309.1153, 1927.51)(291.09912, 21397.305)(292.1096, 4361.1616)(293.11032, 660.92334)(331.09512, 1537.7334)(313.08334, 6814.4995)(314.08865, 1311.9011)
Curcumin	Other polyphenols	Curcuminoids	23874	87386	1	1	1	1	1	114392	1	94308	67831	112558	1	1	1	1	1	1	1	1	1	1	1	1	Curcumin [ C21 H20 O6, tgt=65.72, overall=65.72 ]	(368.12564, 4245.8833)(350.11322, 829.075)(369.1319, 15821.24)(370.1371, 3968.12)(351.12115, 5490.935)(352.1279, 1567.21)(391.11432, 11800.181)(392.11978, 2369.378)(393.1388, 139.82)(373.10385, 860.33997)
Isopimpinellin	Other polyphenols	Furanocoumarins	70903	54613	51058	108401	54668	26997	193710	62058	91114	222700	54262	268039	139144	91336	37316	112915	97552	1	86651	385653	271040	85341	279104	523616	Isopimpinellin [ C13 H10 O5, tgt=71.57, overall=71.57 ]	(246.05243, 1753.2968)(247.0526, 629.46)(247.05994, 6399.3423)(248.06299, 690.5733)(249.06505, 111.05501)(229.04965, 3151.0916)(230.05171, 169.83286)(231.0401, 64.06)(269.044, 253.32)(251.03091, 22729.383)(252.03337, 1966.3539)
Bergapten	Other polyphenols	Furanocoumarins	1	1	1	25889	1	1	1	1	1	1	27833	1	1	1	1	1	1	1	1	1	1	1	1	1	Bergapten [ C12 H8 O4, tgt=72.04, overall=72.04 ]	(217.0502, 3669.65)(218.0521, 362.22)(239.0307, 7252.72)(240.0332, 455.44)(221.0216, 227.68)
p-Anisaldehyde	Other polyphenols	Hydroxybenzaldehydes	148061	1	1056905	1382197	1	173568	317892	1345568	523635	615255	586010	698975	316185	365558	303239	413433	266338	211076	2469141	1049351	53627	1036078	657660	1597030	p-Anisaldehyde [ C8 H8 O2, tgt=87.36, overall=87.36 ]	(118.04152, 1855.4182)(119.04874, 86235.02)(120.05249, 8298.363)(159.04158, 267.90875)(141.03236, 1754.2819)
Vanillin	Other polyphenols	Hydroxybenzaldehydes	1	494221	495908	1067924	1112843	521986	371620	1402862	673836	806129	659685	762793	151117	140416	353065	1	123100	1	402426	172171	1181290	427734	332312	491361	Vanillin [ C8 H8 O3, tgt=68.18, overall=68.18 ]	(134.03665, 35629.758)(153.05556, 6588.854)(154.05669, 894.97253)(135.04387, 38798.65)(136.04752, 3487.7546)(137.04378, 338.5133)(175.03632, 881.80176)(176.0455, 155.99)(157.02522, 216.06499)
2,3-Dihydroxy-1-guaiacylpropanone	Other polyphenols	Hydroxybenzoketones	64347	59757	80861	134022	49457	115668	251355	92157	4977162	5264984	101472	48132	179998	121713	49706	181087	158249	11254	114408	338886	644705	596555	364513	304195	2,3-Dihydroxy-1-guaiacylpropanone [ C10 H12 O5, tgt=81.26, overall=81.26 ]	(212.0658, 146.01666)(194.05588, 3900.8213)(213.07596, 736.8229)(195.06537, 54523.7)(196.06792, 6789.8013)(197.0773, 672.42)(217.04556, 376.91144)
Sinapaldehyde	Other polyphenols	Hydroxycinnamaldehydes	1082960	1115202	1176308	901056	1164090	885092	1177119	1001769	605324	1228924	1396226	1440317	819512	775793	1686153	1047065	1128041	826432	1634604	1423991	3141217	1981307	1010243	671112	Sinapaldehyde [ C11 H12 O4, tgt=86.12, overall=86.12 ]	(190.06285, 4256.251)(191.0682, 7165.09)(209.08113, 77239.73)(210.08485, 10306.161)(211.0953, 551.06)(191.07076, 15095.007)(192.07439, 2185.2258)(231.06288, 1174.4689)(213.05254, 131.85667)
Esculin	Other polyphenols	Hydroxycoumarins	1648570	1241934	618558	626878	308294	1536709	2816290	524827	380290	818771	2809029	278535	1	1	508620	94997	1891965	91175	650743	250855	2183506	243104	1703503	2211657	Esculin [ C15 H16 O9, tgt=82.20, overall=82.20 ]	(340.0809, 84.92)(322.0678, 92.49)(341.08536, 616.963)(342.0858, 127.79)(323.0738, 12335.738)(324.0773, 1836.2887)(325.07108, 211.24274)(363.06927, 22632.52)(364.07526, 3867.1216)(345.05865, 1234.8136)(346.05145, 512.085)
Coumarin	Other polyphenols	Hydroxycoumarins	1585131	1033421	1920346	639213	2005851	1172018	867041	3646152	977444	949888	1541814	6757040	313936	357591	175275	627508	638021	335050	6364097	2802438	1576281	2715056	1676025	4218448	Coumarin [ C9 H6 O2, tgt=87.56, overall=87.56 ]	(146.03543, 1646.8225)(147.0321, 4555.18)(128.02492, 20086.764)(129.0378, 14616.24)(147.04366, 169571.06)(148.04727, 18232.533)(149.0597, 1127.0549)(169.02618, 143.60251)(151.0146, 90.38)
4-Hydroxycoumarin	Other polyphenols	Hydroxycoumarins	3040036	3116428	3747861	3141875	3829342	3000451	4069365	3510973	8946981	10288597	3370845	3435305	2980559	2395605	4299135	2532829	3872117	3743750	3243597	8995777	2090895	3115755	2624636	2945321	4-Hydroxycoumarin [ C9 H6 O3, tgt=87.58, overall=87.58 ]	(163.03908, 413970.16)(164.04243, 41209.215)(165.0453, 17900.78)(145.02791, 2581.82)
Scopoletin	Other polyphenols	Hydroxycoumarins	1	87382	66702	66017	19682	1	51228	68898	240863	135910	135591	66423	57867	65836	38960	61618	46268	1	57782	71478	56955	55431	33519	60350	Scopoletin [ C10 H8 O4, tgt=84.24, overall=84.24 ]	(192.0423, 1987.33)(174.03244, 630.7015)(193.04904, 7176.8623)(194.05237, 854.48584)(175.03755, 2841.22)(176.04073, 813.39996)
Mellein	Other polyphenols	Hydroxycoumarins	1	198343	163436	217738	1	208646	197157	1	564906	590301	52262	1	1	1	1	1	1	1	455452	225122	13993	236964	236716	1	Mellein [ C10 H10 O3, tgt=80.49, overall=80.49 ]	(160.05188, 358.20667)(179.0715, 11898.76)(180.0656, 2045.09)(161.06009, 41440.324)(162.06093, 6068.226)
2-Methoxy-5-prop-1-enylphenol	Other polyphenols	Hydroxyphenylpropenes	454871	228751	328534	1	1	828752	352738	567208	523720	1	1	611026	1	72200	248261	680811	149173	187373	497251	563831	1	301914	374130	648249	2-Methoxy-5-prop-1-enylphenol [ C10 H12 O2, tgt=72.09, overall=72.09 ]	(164.08333, 375.585)(146.07315, 269.3325)(165.09137, 22248.025)(166.09215, 6599.107)(147.0798, 12360.697)(148.08107, 1432.1085)(149.076, 546.03)(187.07417, 1261.9937)(188.07063, 183.57124)
[6]-Gingerol	Other polyphenols	Hydroxyphenylpropenes	1580573	1105843	1088813	888185	963374	436605	2110061	1092861	2489493	3413420	991188	1090052	456428	804598	2415695	758347	365035	1882344	776000	1045822	853275	948757	618674	960024	[6]-Gingerol [ C17 H26 O4, tgt=83.43, overall=83.43 ]	(276.17004, 1371.7925)(295.18723, 1308.6885)(277.1793, 117792.76)(278.18295, 24617.625)(317.17197, 1553.1549)(318.1773, 2624.79)(299.1612, 4632.8516)(300.16296, 631.458)
Acetyl eugenol	Other polyphenols	Hydroxyphenylpropenes	1	1	1	1	1	1	1	1	1	1	1	1	1	304403	1	374733	1	1	614301	338793	1	1	1	341788	Acetyl eugenol [ C12 H14 O3, tgt=81.83, overall=81.83 ]	(188.0835, 513.37665)(207.10124, 37585.734)(208.10347, 6735.596)(189.0894, 5382.89)(190.0858, 650.04)(211.0713, 206.02)
Estragole	Other polyphenols	Hydroxyphenylpropenes	1	1	1	1	1	175257	1	1	1	1	1	1	1	1	1	327316	49557	1	1	1	1	1	1	1	Estragole [ C10 H12 O, tgt=78.83, overall=78.83 ]	(148.0876, 2067.55)(149.09674, 54493.465)(150.0998, 2443.9)(131.08574, 5400.7905)(132.0863, 469.1)(171.07681, 11491.485)(172.0768, 2080.3)
1,4-Naphtoquinone	Other polyphenols	Naphtoquinones	1	1	1	1	61207	94142	1	1	72069	1	1	1	593895	1	38816	1	1	131675	1	1	1	1	1	57770	1,4-Naphtoquinone [ C10 H6 O2, tgt=76.41, overall=76.41 ]	(159.04362, 2502.5818)(160.04924, 380.14334)(141.03358, 2221.7815)(181.0252, 1268.9534)(182.0272, 64.31)(163.01517, 7389.9155)(164.01784, 78.39333)
Juglone	Other polyphenols	Naphtoquinones	1	1	1	1	1	1	1	63881	95493	118163	1	29494	1	1	1	1	113169	1	28434	30345	20089	35658	37676	1	Juglone [ C10 H6 O3, tgt=62.86, overall=62.86 ]	(175.03854, 7518.449)(176.04362, 876.554)(157.02707, 435.24002)(179.00955, 4430.77)
Pyrogallol	Other polyphenols	Other polyphenols	2296094	2276786	2507670	2140674	1996068	2032508	2123620	2078210	3672129	3554602	1385164	1911026	1907057	879986	1252881	1715113	1127090	1204631	4581521	4149539	4586894	4105045	296310	4116525	Pyrogallol [ C6 H6 O3, tgt=99.58, overall=99.58 ]	(127.038734, 222225.48)(128.04161, 16134.766)(129.04596, 574.33997)(109.02834, 45461.168)(110.03149, 3492.1633)(149.0221, 5913.4)
Arbutin	Other polyphenols	Other polyphenols	2061955	1045792	2186757	2141890	1945654	1532130	4277733	23494194	311497	264683	9758349	11834024	1061865	1281380	1745696	3393994	2548449	9055055	434533	1811736	2994102	651127	739889	609381	Arbutin [ C12 H16 O7, tgt=85.16, overall=85.16 ]	(254.07617, 304.77002)(255.08614, 10699.888)(256.0885, 1709.5114)(277.068, 301436.28)(278.07144, 40582.094)(279.07425, 17284.617)
3,4-Dihydroxyphenylglycol	Other polyphenols	Other polyphenols	110628	25544	86475	137597	1	39013	115791	2455113	677416	780127	273309	1345560	301462	218001	79714	264050	271319	191023	510276	666081	425418	561651	530939	820926	3,4-Dihydroxyphenylglycol [ C8 H10 O4, tgt=83.64, overall=83.64 ]	(170.05685, 25255.645)(171.05984, 6641.042)(172.0604, 274.38)(171.06476, 20692.49)(172.06729, 2506.3835)(153.05519, 6907.57)(154.0576, 1375.42)(193.04747, 1468.5125)(194.04836, 180.12001)(175.03543, 816.9719)(176.0429, 158.02)
Phlorin	Other polyphenols	Other polyphenols	1401576	1537749	1345965	1314293	1112414	1016041	1172767	898008	1942841	1828826	700950	982051	1145205	1136105	1181611	969369	893713	1051718	2125778	1818377	2007661	1860270	1631766	1742554	Phlorin [ C12 H16 O8, tgt=96.79, overall=96.79 ]	(289.09174, 93974.59)(290.09387, 14045.935)(291.09692, 1905.4062)(271.0816, 17999.63)(272.0853, 2811.923)(273.08298, 350.99002)(293.0637, 16404.982)(294.06638, 1352.7343)(295.06052, 1768.4326)
Catechol	Other polyphenols	Other polyphenols	1	1	1	1	1	1	1	1	1	1	1	1	1	1	398937	1	1	1	1	1	1	1	1	1	Catechol [ C6 H6 O2, tgt=73.34, overall=73.34 ]	(111.0436, 41911.73)(112.0386, 502.02)
Coumestrol	Other polyphenols	Other polyphenols	11181	1	1	1	1	1	1	1	1	1	1	1	1	1	1	1	6562	1	1	1	1	1	1	1	Coumestrol [ C15 H8 O5, tgt=64.69, overall=64.69 ]	(291.02704, 2944.885)(292.03125, 641.225)
Carnosol	Other polyphenols	Phenolic terpenes	350349	337434	330461	362265	293598	348384	323933	272301	246549	262591	281428	261120	308218	293166	281448	373135	316578	301530	273244	301595	257178	268348	260886	249792	Carnosol [ C20 H26 O4, tgt=82.78, overall=82.78 ]	(330.1777, 178.23)(331.18948, 15092.083)(332.19257, 1987.2031)(313.17838, 505.93332)(353.17175, 13589.343)(354.1755, 3520.713)(355.17453, 272.86835)
Carvacrol	Other polyphenols	Phenolic terpenes	1	1	1	1	1	1	869033	298364	1	342863	1	1	727183	593906	1	50001	517075	212395	1	1	1	1	1	1	Carvacrol [ C10 H14 O, tgt=71.46, overall=71.46 ]	(150.10422, 42840.625)(151.10501, 1723.9324)(133.10167, 15646.575)(134.10333, 4611.7734)(173.09288, 3909.3467)(174.10269, 91.31)(155.08176, 5949.828)
Rosmanol	Other polyphenols	Phenolic terpenes	1	1	1	1	1	1	1	215331	1	19942	1	64031	1	84914	60951	1	1	1	1	1	1	1	1	1	Rosmanol [ C20 H26 O5, tgt=79.33, overall=79.33 ]	(346.1786, 731.09)(328.16443, 1499.64)(347.18134, 3789.7002)(329.17654, 2670.225)(369.16895, 11294.757)(370.16782, 2650.7266)(371.1641, 1313.925)(351.15564, 7515.825)(352.16376, 1758.98)(353.1526, 366.08)
Carnosic acid	Other polyphenols	Phenolic terpenes	1	1	1	1	1	235588	1	1	1	1	1	1	168465	132589	41463	219700	47884	1	1	1	1	1	1	1	Carnosic acid [ C20 H28 O4, tgt=68.05, overall=68.05 ]	(314.185, 1997.3949)(333.20248, 7075.85)(334.20685, 1420.9867)(315.19403, 18546.79)(316.20035, 5490.3374)(337.17657, 11334.759)(338.18298, 4592.105)
Ligstroside	Other polyphenols	Tyrosols	1	38892	1	1	1	1	1	114566	1	118761	1	55330	182330	87748	22741	39381	69179	55384	115768	130749	122471	103125	148094	116117	Ligstroside [ C25 H32 O12, tgt=94.24, overall=94.24 ]	(524.1903, 392.68)(506.1813, 6856.21)(507.1822, 1992.62)(525.19684, 4451.215)(526.1978, 1384.8575)(507.18622, 1844.4651)(508.1888, 655.74835)(509.19653, 153.40334)(547.1782, 149.835)(529.1657, 7380.296)(530.172, 1672.9219)(531.1872, 209.63)
Demethyloleuropein	Other polyphenols	Tyrosols	374071	357136	500734	421096	416983	380749	2240647	5249295	3383411	3431509	8265364	1108829	2429126	1171747	1570351	2371177	914891	1822856	1583286	1146856	1004219	817186	840356	791463	Demethyloleuropein [ C24 H30 O13, tgt=99.31, overall=99.31 ]	(526.1624, 123.64)(509.1578, 9458.02)(510.1622, 2534.08)(511.162, 834.72)(549.15955, 111637.27)(550.16364, 32277.225)(551.16614, 9940.612)(552.1667, 6755.24)(531.14716, 61713.344)(532.15, 17355.332)(533.1528, 4436.609)(534.15643, 965.83356)
3,4-DHPEA-EDA	Other polyphenols	Tyrosols	46560	27068	5534263	1	43793	4175580	217090	657982	27950	1	192073	195108	110985	77779	40626	36697	1	151956	313924	82584	15794	1	626800	321827	3,4-DHPEA-EDA [ C17 H20 O6, tgt=77.63, overall=77.63 ]	(320.12656, 287.45502)(321.13104, 997.97)(303.1218, 11224.867)(304.1271, 2128.999)(305.1164, 82.25)(325.10474, 17308.836)(326.10938, 2897.7925)(327.10532, 741.94)
p-HPEA-EDA	Other polyphenols	Tyrosols	1	1	1	1	1	1	39322	91957	90346	37359	1	55205	1	1	1	1	1	1	1	1	1	1	1	196019	p-HPEA-EDA [ C17 H20 O5, tgt=76.85, overall=76.85 ]	(286.1192, 6378.56)(287.123, 1823.38)(305.138, 4662.575)(287.1267, 7340.3896)(288.13214, 1531.5175)(289.1304, 360.27)(327.1197, 12316.605)(328.122, 1248.59)
p-HPEA-EA	Other polyphenols	Tyrosols	1	1	1	1	1	1	81689	447730	90723	101365	119754	337657	1	1	1	1	1	1	339469	261954	258378	174581	1	249215	p-HPEA-EA [ C19 H22 O7, tgt=75.74, overall=75.74 ]	(363.14252, 515.495)(367.11423, 37445.97)(368.12445, 6420.5215)
Oleoside 11-methylester	Other polyphenols	Tyrosols	2035485	856479	2749511	941060	2458568	2590436	2893562	4095498	11264512	11701534	132003	146822	491283	104280	186432	332638	403282	359879	497337	837576	3870037	605223	5744865	508088	Oleoside 11-methylester [ C17 H24 O11, tgt=99.26, overall=99.26 ]	(404.12653, 221.905)(386.1222, 12091.701)(387.1263, 2330.5964)(388.1232, 331.85666)(405.1447, 203.32)(387.1304, 2456.585)(409.10977, 220849.25)(410.11295, 41590.918)(411.11465, 9133.058)(412.12122, 3085.5562)
Oleuropein	Other polyphenols	Tyrosols	109479	104079	120939	52639	131215	124505	6226543	297635	7946089	7652078	20161080	255098	844891	101185	241158	621003	637408	255944	143433	46030	63193	60021	99074	95569	Oleuropein [ C25 H32 O13, tgt=97.67, overall=97.67 ]	(541.18756, 236.59)(523.1843, 2336.385)(524.1856, 977.64)(525.1851, 237.55)(563.17365, 169479.58)(564.1782, 55684.574)(565.1784, 19337.285)(566.17285, 14749.66)(567.1749, 3547.62)(545.1627, 11385.693)(546.16693, 3887.7354)(547.16797, 1406.14)
3,4-DHPEA-EA	Other polyphenols	Tyrosols	1	1	1	1	1	1	41208	489115	43072	35551	514646	329612	80725	54816	1	1	1	86802	74734	18567	91085	104324	109825	47138	3,4-DHPEA-EA [ C19 H22 O8, tgt=75.57, overall=75.57 ]	(378.1357, 78.66)(379.1369, 2377.2822)(380.1432, 1625.33)(361.12778, 4479.187)(362.1344, 1889.7)(363.1353, 113.55)(401.12128, 7524.4526)(402.1266, 1928.3292)(403.12555, 1276.275)(383.11194, 4973.058)(384.11536, 1326.12)
Oleoside dimethylester	Other polyphenols	Tyrosols	93014	60149	58936	159225	94522	83085	243329	153684	161915	247557	132969	1	10110495	1	1549693	692568	6593417	106582	209755	1	1	1	1	740113	Oleoside dimethylester [ C18 H26 O11, tgt=88.94, overall=88.94 ]	(418.1433, 192.26)(400.135, 461.22)(419.15356, 252416.27)(420.15698, 46361.27)(421.15845, 9483.036)(422.16174, 4480.305)(441.13898, 3032.4)(442.14392, 379.33002)(423.12723, 27241.63)(424.13074, 6112.685)(425.13196, 958.16)(426.1274, 195.13)
Ligstroside-aglycone	Other polyphenols	Tyrosols	544423	1	421831	132861	806541	532635	327034	525905	408797	1861990	821306	1280322	77370	126402	1	1	1	1	2131393	661904	1030633	790746	907482	172312	Ligstroside-aglycone [ C19 H21 O7, tgt=94.15, overall=94.15 ]	(362.1411, 3159.34)(344.1211, 224.63)(345.1119, 220.03)(384.11444, 61004.543)(385.1179, 16091.924)(386.1211, 3332.8516)(366.10822, 117405.13)(367.11008, 26909.738)(368.11496, 3593.3237)
Hydroxytyrosol 4-O-glucoside	Other polyphenols	Tyrosols	598666	765841	584572	1249047	838837	412804	2019981	4149017	3721967	4203380	1292403	2453985	1326527	1360081	1718620	1994545	1608937	1048235	2286831	2949536	1283268	2068811	2662295	1694119	Hydroxytyrosol 4-O-glucoside [ C14 H20 O9, tgt=99.24, overall=99.24 ]	(332.11194, 3085.8835)(314.09998, 382.1422)(333.1175, 9722.341)(334.1239, 1757.149)(335.12234, 475.7489)(315.1047, 6675.7725)(316.10773, 1061.3643)(317.10794, 201.9575)(355.0988, 95383.42)(356.1025, 17179.475)(357.10635, 3987.403)(358.11047, 156.252)(337.08762, 46878.883)(338.09293, 10292.998)(339.08896, 910.615)(340.1076, 99.55)
Hydroxytyrosol	Other polyphenols	Tyrosols	1352254	2491268	1049046	1020955	3013210	2344263	1	1	1	787215	228859	261594	128992	1	325610	359972	1	470757	1	238028	287653	1	1	1	Hydroxytyrosol [ C8 H10 O3, tgt=76.34, overall=76.34 ]	(155.07024, 9378.873)(156.07373, 2734.3674)(177.05293, 626269.1)(178.05614, 68303.58)(179.05887, 14413.834)(159.04254, 373.97998)
Oleuropein-aglycone	Other polyphenols	Tyrosols	1	1	1	1	1	1	47014	1	1	1	1	82801	1	1	1	163726	1	1	1	1	1	1	1	1	Oleuropein-aglycone [ C19 H21 O8, tgt=74.56, overall=74.56 ]	(377.1223, 4054.3599)(378.1277, 878.96497)(379.1364, 246.48)(359.11032, 5278.547)(360.1141, 2122.34)(400.10986, 811.90497)
5-O-Galloylquinic acid	Phenolic acids	Hydroxybenzoic acids	36974	48996	1	1	1	1	20087	35944	1	1	25958	1	32440	1	1	24905	1	1	1	1	12161	1	1	1	5-O-Galloylquinic acid [ C14 H16 O10, tgt=73.41, overall=73.41 ]	(344.07355, 2878.6802)(345.07697, 463.66998)(367.0647, 8902.656)(368.06738, 714.19)(369.0585, 502.95)
4-Hydroxybenzoic acid 4-O-glucoside	Phenolic acids	Hydroxybenzoic acids	1126306	917951	912822	772954	653628	807958	856601	512147	374823	686604	80495	556814	833189	1235421	2205774	1624558	79812	1525384	1184508	969697	684746	784921	876829	1036037	4-Hydroxybenzoic acid 4-O-glucoside [ C13 H16 O8, tgt=92.24, overall=92.24 ]	(301.0897, 1679.7916)(302.08533, 215.37001)(303.07883, 90.65667)(283.0807, 6411.85)(284.08484, 1382.4451)(285.093, 235.88)(323.07382, 39338.63)(324.07648, 5177.1475)(325.0724, 1588.83)(305.06348, 306.1382)
Benzoic acid	Phenolic acids	Hydroxybenzoic acids	209003	177821	188256	224219	143441	182166	245881	221818	726214	977770	247183	183317	155164	215583	145949	120722	117423	143069	150944	254654	244838	256076	259206	203848	Benzoic acid [ C7 H6 O2, tgt=87.10, overall=87.10 ]	(123.04413, 2551.7712)(105.033295, 13774.763)(106.03701, 1195.781)(145.0253, 133.57)(127.015045, 18634.613)(128.01978, 464.6525)
2,3-Dihydroxybenzoic acid	Phenolic acids	Hydroxybenzoic acids	1	1	1	1	1	1	106781	206295	55281	65195	45622	91544	1	1	1	1	100243	45784	1	1	1	1	1	1	2,3-Dihydroxybenzoic acid [ C7 H6 O4, tgt=85.73, overall=85.73 ]	(155.03412, 9151.436)(156.03685, 620.29254)(157.0307, 83.77)(137.0217, 357.33)
Gallic acid ethyl ester	Phenolic acids	Hydroxybenzoic acids	704965	732408	652267	570238	713251	512369	797813	1172263	1625961	2065620	1031697	1440909	1682201	1063617	2911913	391441	1847207	738113	1681129	975754	665996	1444130	1818229	1449101	Gallic acid ethyl ester [ C9 H10 O5, tgt=98.01, overall=98.01 ]	(181.05005, 119516.31)(182.05348, 12876.09)(183.05702, 1260.2686)
2-Hydroxybenzoic acid	Phenolic acids	Hydroxybenzoic acids	1730825	1861906	1312461	1656126	2135750	1545662	14857676	1800950	5832969	10033584	5667055	6636012	1627690	1322339	2157611	1540758	1371525	1390169	8354103	4031559	18718928	7861325	8473723	9036106	2-Hydroxybenzoic acid [ C7 H6 O3, tgt=93.55, overall=93.55 ]	(120.021065, 248.49333)(139.03993, 57002.805)(140.04309, 4945.6343)(141.03806, 1064.384)(121.02881, 525039.5)(122.0322, 39234.355)(123.03633, 269.784)
Protocatechuic acid 4-O-glucoside	Phenolic acids	Hydroxybenzoic acids	1	76916	59529	69282	49608	46015	1	1	1	23936	1	15245	73400	465280	45303	47585	427131	58631	1	1	119639	1	184692	245513	Protocatechuic acid 4-O-glucoside [ C13 H16 O9, tgt=72.18, overall=72.18 ]	(316.0809, 558.51245)(298.06677, 14021.68)(299.07053, 2237.545)(300.073, 150.37)(317.08554, 7572.6597)(318.08978, 1499.2501)(299.0761, 6706.7)(300.0779, 1911.04)(339.06915, 1053.38)(340.0704, 847.1)(321.05807, 6352.5117)(322.0587, 5398.77)
Punicalagin	Phenolic acids	Hydroxybenzoic acids	1	55550	1	1	1	1	1	1	186981	1	1	1	1	1	1	1	1	1	1	1	1	1	1	1	Punicalagin [ C48 H28 O30, tgt=73.96, overall=73.96 ]	(1084.0691, 3862.8599)(1085.0808, 3297.77)(1086.0707, 1358.87)(1067.0524, 4482.89)(1068.0505, 4031.83)(1107.0576, 11722.56)(1108.0632, 8712.61)(1109.06, 3971.18)
Gallic acid	Phenolic acids	Hydroxybenzoic acids	1	1	1	1	1	1	167275	1	1	1	1	1	111479	1	344770	1	1	87993	31041	59361	40233	79069	1	76332	Gallic acid [ C7 H6 O5, tgt=82.45, overall=82.45 ]	(171.02887, 7543.066)(172.03215, 466.18332)(153.0166, 715.38)(193.01125, 1926.36)(194.0143, 433.84)
Galloyl glucose	Phenolic acids	Hydroxybenzoic acids	1	1	1	40087	1	61181	1	1	1	1	1	1	1	1	1	1	1	1	1	38232	51556	1	71766	1	Galloyl glucose [ C13 H16 O10, tgt=70.18, overall=70.18 ]	(332.07397, 5304.565)(333.08014, 282.08002)(314.06363, 1193.8)(315.0592, 121.82)(315.0681, 384.33)(316.0817, 109.51)(355.06348, 3186.6902)(356.06247, 389.2333)(357.06238, 395.20502)
3-Sinapoylquinic acid	Phenolic acids	Hydroxycinnamic acids	63415	1	85306	56904	69248	68539	176573	59313	509719	512441	465042	179085	115140	62691	167659	1	143298	157361	1064996	418580	599790	435695	575490	602176	3-Sinapoylquinic acid [ C18 H22 O10, tgt=98.33, overall=98.33 ]	(380.11316, 322.535)(399.1264, 499.255)(381.11798, 23350.504)(382.12195, 4677.938)(383.12076, 1082.36)(384.1267, 138.59)(421.1128, 231.44)(403.10168, 27251.697)(404.10495, 6349.3784)(405.10883, 1635.992)(406.1168, 163.4)
1-Caffeoylquinic acid	Phenolic acids	Hydroxycinnamic acids	346395	500997	1202852	1380728	1317415	1367811	1147019	1941393	2333238	1974933	1259503	2381047	2030685	2118485	2535163	2520777	1804974	2288055	1648834	1580661	1153623	1494004	1532017	1222326	1-Caffeoylquinic acid [ C16 H18 O9, tgt=82.12, overall=82.12 ]	(354.0962, 1157.6458)(336.08194, 1561.6925)(355.09955, 10372.269)(356.104, 2837.1172)(357.0951, 75.27)(337.08963, 20071.338)(338.09354, 3257.476)(339.09134, 326.34)(377.08353, 85466.83)(378.0869, 13696.476)
Avenanthramide 2p	Phenolic acids	Hydroxycinnamic acids	1	1	1	1	1	1	1	30946	1	1	1	1	1	1	1	1	1	1	1	1	1	1	1	1	Avenanthramide 2p [ C16 H13 N O5, tgt=78.76, overall=78.76 ]	(300.0866, 3715.05)(301.0894, 873.12)
m-Coumaric acid	Phenolic acids	Hydroxycinnamic acids	1598007	1795927	1944458	3722132	2047962	1205343	7673781	11492782	1539064	1441925	6248479	6794310	312529	329824	918441	883945	651014	393219	6345274	2811904	1905652	2731393	1893448	4182028	m-Coumaric acid [ C9 H8 O3, tgt=87.56, overall=87.56 ]	(165.05534, 2223.9868)(147.04362, 280577.34)(148.04724, 28345.023)(169.02638, 122.223335)
Isoferulic acid	Phenolic acids	Hydroxycinnamic acids	9966684	20719896	15105115	35965232	24394656	21503784	3666069	4096848	7663951	10634984	6095527	4086400	2120335	2444911	18580648	2200088	1904886	2435632	6277551	8170986	4703920	4550398	2128486	3750049	Isoferulic acid [ C10 H10 O4, tgt=87.30, overall=87.30 ]	(195.06673, 1705.0458)(196.06795, 181.65)(177.05463, 968209.0)(178.05792, 104899.625)(179.06197, 20643.596)(217.04434, 262.435)
3-Feruloylquinic acid	Phenolic acids	Hydroxycinnamic acids	167578	298590	229067	288379	298184	168347	868438	609208	1331652	1474302	247018	552903	310903	307483	565719	325566	361023	218645	1335256	1898645	1691609	1983318	1363980	1281418	3-Feruloylquinic acid [ C17 H20 O9, tgt=83.44, overall=83.44 ]	(368.11337, 4894.7197)(369.1014, 1448.15)(350.09613, 702.695)(369.11752, 26147.283)(370.12073, 5959.6924)(371.1186, 610.19)(351.108, 48215.242)(352.1112, 7882.827)(353.10724, 6346.165)(391.10095, 39399.24)(392.1028, 8298.565)(393.10214, 3718.7332)(373.09012, 216.19669)
1,3-Dicaffeoylquinic acid	Phenolic acids	Hydroxycinnamic acids	43194	81918	55204	1	1	65663	137161	304773	382202	329165	296736	232286	160328	199683	165764	213360	123456	114881	136140	106952	71158	69539	97061	66516	1,3-Dicaffeoylquinic acid [ C25 H24 O12, tgt=64.65, overall=64.65 ]	(516.12646, 2536.415)(517.1282, 1114.66)(498.1195, 5225.045)(499.1242, 2243.88)(500.1251, 166.71)(517.13293, 9517.706)(518.1373, 2897.7673)(519.14075, 947.02496)(499.12253, 5440.53)(500.12793, 1244.6173)(501.1235, 243.86856)(539.1174, 361.4917)(540.1185, 62.965004)(521.1024, 476.35)
Caffeic acid	Phenolic acids	Hydroxycinnamic acids	3917655	3948921	4535610	3680208	4557036	3127249	33628276	3413363	10787917	6200546	14891249	15007932	3473666	19615924	5952607	3266999	4579783	4531164	23710128	9752336	50840028	24886452	3266578	3519230	Caffeic acid [ C9 H8 O4, tgt=97.98, overall=97.98 ]	(181.05003, 90731.836)(182.05339, 9812.194)(183.05692, 1121.1511)(163.03929, 816734.06)(164.04263, 78697.35)
5-5'-Dehydrodiferulic acid	Phenolic acids	Hydroxycinnamic acids	1	1	1	1	1	1	47581	28088	105304	138282	110406	238753	1	1	1	1	1	1	1	1	1	1	1	1	5-5'-Dehydrodiferulic acid [ C20 H18 O8, tgt=86.57, overall=86.57 ]	(369.09744, 18648.967)(370.1006, 4626.563)(371.10785, 1071.0701)
p-Coumaric acid ethyl ester	Phenolic acids	Hydroxycinnamic acids	677936	838881	1017605	1125077	1008245	756878	1210617	258380	2348246	2671558	632803	233453	1	190112	544682	170591	511193	229721	1925727	1185494	1021038	1055258	457811	653303	p-Coumaric acid ethyl ester [ C11 H12 O3, tgt=98.27, overall=98.27 ]	(192.07678, 725.3712)(193.08539, 71204.06)(194.08882, 8796.198)(195.09848, 798.3825)(215.06862, 13275.426)(216.07137, 1602.3506)(217.07037, 326.80496)(197.05621, 349.53552)(198.04834, 91.25)
Cinnamic acid	Phenolic acids	Hydroxycinnamic acids	2592585	167668	1	5235100	5076470	223574	1440872	2109937	2854990	3481146	1342960	1578394	68276	1	858929	79061	253445	92552	2165777	3433628	1364903	4751756	5376431	3647085	Cinnamic acid [ C9 H8 O2, tgt=99.34, overall=99.34 ]	(148.05139, 1399.3914)(149.05965, 214299.6)(150.06274, 22979.064)(151.07034, 2125.1882)(131.04874, 1188.2045)(132.0514, 626.92)(171.0419, 6902.71)(172.0509, 140.22)
1,2'-Disinapoyl-2-feruloylgentiobiose	Phenolic acids	Hydroxycinnamic acids	1	1	1	1	1	1	86959	135718	1	154592	1	188331	1	190969	1	254494	1	1	247386	1	239026	172830	209479	1	1,2'-Disinapoyl-2-feruloylgentiobiose [ C44 H50 O22, tgt=78.47, overall=78.47 ]	(930.2776, 4365.2246)(931.2785, 2549.195)(932.2802, 818.055)(933.3063, 185.02)(912.27075, 1723.7667)(913.2436, 2019.66)(931.2974, 6390.18)(932.2784, 3323.26)(913.27576, 7131.4585)(914.2793, 4127.9814)(915.2861, 2830.9502)(953.2638, 10558.34)(954.2739, 5661.5)(955.263, 2830.81)(935.2647, 2211.6274)(936.26324, 2795.2468)(937.26917, 1355.45)(938.2694, 303.65002)
Verbascoside	Phenolic acids	Hydroxycinnamic acids	248067	239909	231552	245622	207552	250153	212555	207117	213974	180425	186123	201207	194194	208980	225402	207690	248067	235570	178762	233004	186514	200022	192716	203871	Verbascoside [ C29 H36 O15, tgt=97.08, overall=97.08 ]	(607.2076, 1120.581)(608.211, 189.62834)(647.2023, 73.805)(629.18365, 8877.184)(630.18756, 3003.408)(631.1893, 577.2563)
Caffeoyl aspartic acid	Phenolic acids	Hydroxycinnamic acids	1	1	1	1	1	1	1	94804	1	1	1	42238	1	1	1	1	1	1	1	1	1	1	1	1	Caffeoyl aspartic acid [ C13 H13 N O7, tgt=71.87, overall=71.87 ]	(296.0755, 3820.8052)(297.0844, 1867.44)(318.0582, 2954.73)(319.055, 463.64)
Campesteryl ferulate	Phenolic acids	Hydroxycinnamic acids	1	172161	348217	459730	330766	277773	597283	624345	1015010	57978	735750	623167	689424	293481	251603	368481	196175	282099	953454	742409	619599	516463	539990	1047929	Campesteryl ferulate [ C38 H56 O5, tgt=73.12, overall=73.12 ]	(574.39935, 3513.6829)(575.4041, 1109.9043)(593.4269, 251.54)(615.40295, 17677.08)(616.4067, 6901.9727)(617.4145, 1650.3535)(597.3957, 5094.866)(598.38434, 114.03)
p-Coumaric acid 4-O-glucoside	Phenolic acids	Hydroxycinnamic acids	2326515	3055430	1942252	3544936	3105205	1733315	1	263794	693745	730785	82019	1036705	284515	103921	1000223	736314	667443	2858765	5464351	46842	130452	36345	55955	1	p-Coumaric acid 4-O-glucoside [ C15 H18 O8, tgt=82.88, overall=82.88 ]	(326.1039, 1417.3)(327.1035, 767.09)(328.1014, 92.08)(308.09045, 234251.89)(309.09366, 30571.75)(310.0898, 21256.23)(327.10745, 327.905)(328.0978, 146.69)(309.096, 3063.2048)(310.0988, 1183.67)(349.09012, 22626.453)(350.09268, 3845.987)(331.0798, 138308.22)(332.08414, 29701.232)(333.08893, 6650.2197)
Sinapine	Phenolic acids	Hydroxycinnamic acids	48658	92195	77268	120561	164506	192035	62364	105881	60045	80259	100756	74230	133508	1	140444	47474	121600	68310	1	38349	54847	6387	1	15051	Sinapine [ C16 H24 N O5, tgt=73.58, overall=73.58 ]	(310.164, 7162.08)(311.1696, 1179.27)(292.15515, 508.88998)(311.17075, 2972.13)(312.1742, 1329.15)(333.1553, 8673.213)(334.15488, 1814.4679)(335.1537, 216.55125)(315.14514, 2844.428)(316.1381, 1388.82)
1-Sinapoyl-2,2'-diferuloylgentiobiose	Phenolic acids	Hydroxycinnamic acids	46458	1	1	1	1	1	1	100481	1	106740	1	1	1	1	1	1	358838	145970	1	1	1	195585	1	1	1-Sinapoyl-2,2'-diferuloylgentiobiose [ C43 H48 O21, tgt=80.99, overall=80.99 ]	(900.2629, 5938.062)(901.2716, 3153.925)(902.276, 1079.295)(882.2627, 1417.4268)(901.27234, 6748.577)(902.27637, 2576.41)(903.2744, 1116.3567)(904.2828, 351.46)(883.25836, 2549.1335)(884.26825, 1243.1901)(885.2656, 902.13)(886.2916, 545.95)(923.26526, 443.61)(905.2494, 7450.705)(906.2602, 4680.43)(907.2466, 2212.98)
24-Methylcholesterol ferulate	Phenolic acids	Hydroxycinnamic acids	1	1	1	1	1	42896	1	53946	1	126804	1	194017	1	1	192954	93120	1	1	1	1	1	90680	42039	1	24-Methylcholesterol ferulate [ C38 H56 O4, tgt=62.46, overall=62.46 ]	(576.4104, 22973.508)(577.4187, 10072.283)(578.4227, 3077.2324)(558.4105, 2595.6218)(559.42004, 704.634)(559.41864, 4183.2964)(599.40704, 5938.8936)(600.41046, 3075.382)(601.4102, 2675.9)(581.405, 3348.31)
1,2-Diferuloylgentiobiose	Phenolic acids	Hydroxycinnamic acids	68344	63689	90084	88122	103291	82905	62091	64123	358602	386398	80504	127186	1	66413	128802	62004	488300	155619	96358	152505	722299	746399	313316	460119	1,2-Diferuloylgentiobiose [ C32 H38 O17, tgt=83.21, overall=83.21 ]	(694.2082, 445.01498)(676.2074, 572.74)(695.2203, 1890.268)(696.2196, 1635.51)(697.2191, 259.12)(677.20917, 929.3663)(678.20593, 704.4475)(679.2099, 852.65)(717.20123, 16366.894)(718.204, 6260.829)(719.2073, 2334.0154)(720.2158, 829.34625)(699.1932, 814.0782)(700.2029, 430.71002)
3-p-Coumaroylquinic acid	Phenolic acids	Hydroxycinnamic acids	174409	116334	242991	198105	171348	151122	715308	1123697	555732	780926	388629	240405	142426	58009	328746	153561	215948	386664	1578754	802906	1258540	1123084	931941	671977	3-p-Coumaroylquinic acid [ C16 H18 O8, tgt=96.75, overall=96.75 ]	(338.0954, 125.87)(339.10684, 22147.59)(340.11108, 4247.427)(341.1184, 797.275)(321.09692, 10888.199)(322.10065, 4073.5562)(323.0956, 275.42)(361.08804, 39537.984)(362.09204, 10762.915)(363.0896, 2919.83)(343.07663, 4142.94)(344.0847, 3510.72)(345.0864, 320.7)
3,4-Diferuloylquinic acid	Phenolic acids	Hydroxycinnamic acids	343474	839740	1332859	948062	425949	865092	847190	1283548	665737	501574	529843	884946	1111060	770876	2771329	791848	1250020	1422799	440839	532196	462548	492714	450067	475590	3,4-Diferuloylquinic acid [ C27 H28 O12, tgt=97.53, overall=97.53 ]	(544.1582, 551.59753)(526.14594, 2746.5732)(545.1641, 5635.086)(546.1652, 2260.006)(547.1699, 1712.835)(527.15717, 96892.87)(528.16, 21365.6)(529.1632, 6011.1567)(530.16833, 1053.8954)(567.1485, 7715.025)(568.15015, 5143.31)(549.1357, 9987.205)(550.13916, 3213.31)(551.1426, 748.885)
Sinapic acid	Phenolic acids	Hydroxycinnamic acids	646192	556756	465555	123932	368416	190234	944134	591372	124083	246857	76889	243662	260309	114029	261235	315967	518990	368662	170689	314367	368297	402755	435790	143383	Sinapic acid [ C11 H12 O5, tgt=86.88, overall=86.88 ]	(224.06792, 3098.2366)(225.07582, 5287.476)(226.07512, 1729.0267)(227.0599, 358.46)(207.06476, 42626.914)(208.06786, 5837.7085)(209.07886, 295.89502)(247.0596, 2103.52)(248.0636, 156.83333)(229.0476, 1432.7424)
Caffeoyl tartaric acid	Phenolic acids	Hydroxycinnamic acids	1	1	1	1	13801	1	1	14391	1	1	1	1	1	1	39481	1	1	1	1	1	1	9880	1	1	Caffeoyl tartaric acid [ C13 H12 O9, tgt=72.37, overall=72.37 ]	(294.03683, 5333.947)(295.0364, 626.67334)(335.0372, 2319.52)(336.0491, 209.21)
24-Methylcholestanol ferulate	Phenolic acids	Hydroxycinnamic acids	665224	658574	711640	542276	389138	426177	1	280065	168567	165073	131047	40943	53766	1	1	164847	1	1	1	1	1	1	1	228490	24-Methylcholestanol ferulate [ C38 H58 O4, tgt=79.28, overall=79.28 ]	(578.426, 4110.9)(560.41614, 11098.453)(561.4216, 5868.012)(562.442, 841.045)(579.44006, 2283.2)(580.4388, 3509.29)(561.4333, 4675.6416)(562.4343, 1400.3025)(601.4238, 15624.364)(602.4254, 7909.646)(603.4307, 2276.167)(583.415, 4355.285)(584.4162, 1938.1832)(585.40247, 501.385)(586.4175, 39.25)
Avenanthramide K	Phenolic acids	Hydroxycinnamic acids	1	1	1	20561	1	1	1	38356	1	1	1	1	1	1	37136	1	1	1	1	1	1	1	1	1	Avenanthramide K [ C16 H13 N O6, tgt=62.77, overall=62.77 ]	(315.076, 244.63)(297.0597, 2289.35)(316.08215, 3239.685)(317.08533, 391.19)(298.0707, 10404.43)(299.0721, 2985.66)
Hydroxycaffeic acid	Phenolic acids	Hydroxycinnamic acids	277347	229061	272590	250677	189346	176708	356902	72372	1493778	1384000	465535	198725	37578	49057	27718	62771	121243	25948	81353	136516	504032	518229	583091	508388	Hydroxycaffeic acid [ C9 H8 O5, tgt=84.59, overall=84.59 ]	(196.03754, 2482.8367)(197.0403, 242.62)(198.0362, 187.54)(197.0419, 77.93)(219.02655, 26279.357)(220.02972, 2312.4978)(221.0242, 1213.025)
24-Methylenecholestanol ferulate	Phenolic acids	Hydroxycinnamic acids	1	173841	439524	525552	1	1	1	110620	1	1	1	1	1	1	1	1	1	1	1	122408	1	1	147207	1	24-Methylenecholestanol ferulate [ C38 H57 O4, tgt=60.01, overall=60.01 ]	(577.4243, 11086.94)(578.431, 3686.7642)(559.41547, 2796.6067)(560.41504, 11634.011)(561.4229, 6317.06)(600.41876, 16033.27)(601.4195, 2499.86)(582.3988, 167.49)
1,2-Disinapoylgentiobiose	Phenolic acids	Hydroxycinnamic acids	908580	1241297	1073852	1673281	1248296	1188894	144663	395091	165986	178205	95966	325553	674753	626232	465411	515405	1300665	1449275	312095	843756	626917	4195966	3206936	649105	1,2-Disinapoylgentiobiose [ C34 H42 O19, tgt=94.67, overall=94.67 ]	(736.2215, 908.744)(755.24585, 1282.6782)(756.2416, 626.034)(757.2547, 112.63)(737.2322, 1497.2177)(738.23566, 546.6367)(739.24493, 169.74399)(777.2209, 76408.64)(778.2242, 29102.324)(779.22687, 8599.168)(780.23016, 1914.1862)(781.2343, 830.67)(782.2449, 154.04)(759.2101, 26064.451)(760.21375, 10430.061)(761.2196, 4240.4873)(762.22736, 963.38007)
1-Sinapoyl-2-feruloylgentiobiose	Phenolic acids	Hydroxycinnamic acids	72570	273674	290946	388623	262268	268641	1	114055	59942	430791	21380	580875	1	1	109240	156834	668933	263163	341765	705334	2438438	3032459	1348039	860867	1-Sinapoyl-2-feruloylgentiobiose [ C33 H40 O18, tgt=90.85, overall=90.85 ]	(724.21735, 861.71497)(725.2294, 577.3)(706.21075, 517.3643)(725.22943, 1504.3833)(726.2428, 758.665)(727.2483, 260.16)(707.21674, 4133.44)(708.2207, 1537.16)(709.2307, 825.39667)(747.21063, 40210.855)(748.216, 15456.017)(749.2224, 7142.8735)(750.23224, 2112.4143)(751.22363, 812.98334)(729.2048, 1126.3816)(730.2096, 292.708)
Rosmarinic acid	Phenolic acids	Hydroxycinnamic acids	1	1	1	1	1	1	84764	299386	302172	415141	136643	219684	1	1	1	1	60789	68472	1	1	1	1	1	1	Rosmarinic acid [ C18 H16 O8, tgt=82.01, overall=82.01 ]	(360.0834, 677.21)(361.0915, 9457.362)(362.0943, 1998.0249)(363.0918, 354.33)(343.081, 16536.027)(344.08493, 4239.3027)(345.0864, 1123.41)(383.07788, 3831.356)(384.07758, 455.245)
Feruloyl glucose	Phenolic acids	Hydroxycinnamic acids	847486	733451	1048594	109761	1248755	1096163	691207	219832	1443016	1129656	368179	2102755	373688	114359	752804	182491	629668	325801	1539819	2604001	5491308	235023	2971118	343170	Feruloyl glucose [ C16 H20 O9, tgt=96.75, overall=96.75 ]	(356.11002, 1247.3867)(357.1142, 607.97)(358.11945, 204.225)(338.1034, 98.74)(357.11584, 779.62604)(358.11862, 162.9175)(359.1088, 117.17)(339.1079, 11330.063)(340.11102, 2160.8826)(341.11652, 604.88)(379.09918, 96287.18)(380.1019, 18230.777)(381.11188, 4565.1455)(361.08884, 21979.857)(362.0927, 5601.798)(363.0907, 1622.3151)
Cinnamoyl glucose	Phenolic acids	Hydroxycinnamic acids	1	56796	1	41311	68575	46664	1	116990	1	1	67307	1	100793	12725	1	50290	92496	73848	1	73474	72942	1	71570	1	Cinnamoyl glucose [ C15 H18 O7, tgt=66.35, overall=66.35 ]	(293.10025, 2801.74)(294.1056, 580.82996)(333.0957, 13570.874)(334.09662, 3095.3684)(315.0878, 386.01)
2-S-Glutathionyl caftaric acid	Phenolic acids	Hydroxycinnamic acids	1	1	1	1	1	1	1	1	74748	78974	1	1	1	1	1	1	1	1	1	1	1	1	1	1	2-S-Glutathionyl caftaric acid [ C23 H27 N3 O15 S, tgt=81.89, overall=81.89 ]	(600.1118, 4291.63)(601.1155, 1329.22)(602.11395, 183.36499)
p-Coumaroyl tartaric acid	Phenolic acids	Hydroxycinnamic acids	1	1	1	1	1	1	1	1	1	53534	1	1	1	1	1	1	1	1	1	115198	1	1	1	1	p-Coumaroyl tartaric acid [ C13 H12 O8, tgt=61.81, overall=61.81 ]	(296.0566, 784.31)(297.06067, 2392.505)(298.06506, 147.67)(319.04016, 2506.75)(320.0436, 36.06)
Caffeoyl glucose	Phenolic acids	Hydroxycinnamic acids	1	54089	1	1	1	63410	595065	1	3777306	4212325	791307	1	1	1	1497974	1	1	60553	1	1	1	1	1	1	Caffeoyl glucose [ C15 H18 O9, tgt=75.01, overall=75.01 ]	(324.0814, 270.83)(325.09158, 147718.22)(326.09592, 25405.852)(327.09875, 7399.3955)(328.1047, 565.37)
p-Coumaroyl tyrosine	Phenolic acids	Hydroxycinnamic acids	1	1	1	1	1	1	1	1	1	36617	1	1	1	1	1	52401	1	1	87054	45837	1	98300	100215	88939	p-Coumaroyl tyrosine [ C18 H17 N O5, tgt=71.36, overall=71.36 ]	(327.1106, 5102.4385)(328.10428, 957.6044)(309.10098, 470.17502)(310.0922, 402.95)(350.09686, 461.098)
Avenanthramide 2f	Phenolic acids	Hydroxycinnamic acids	1	1	1	1	45336	1	1	1	10310	1	1	1	1	1	1	15672	1	26208	1	1	1	16882	37119	1	Avenanthramide 2f [ C17 H15 N O6, tgt=62.80, overall=62.80 ]	(329.08987, 4478.3076)(330.09628, 1164.6632)(311.0794, 5793.365)(312.08066, 1260.8625)(330.0965, 889.4)
1,2,2'-Triferuloylgentiobiose	Phenolic acids	Hydroxycinnamic acids	1	1	1	1	1	1	1	1	1	1	446975	170627	1	1	1	1	1	1	1	192664	220523	206625	1	1	1,2,2'-Triferuloylgentiobiose [ C42 H46 O20, tgt=95.30, overall=95.30 ]	(870.25525, 3653.55)(871.2583, 2462.3066)(872.26227, 576.37)(873.2508, 85.8)(852.25024, 1677.01)(853.2511, 973.62)(854.2574, 388.07)(871.268, 1474.185)(872.2726, 865.87)(873.2808, 189.37)(853.24963, 2104.315)(854.2568, 1726.6)(855.2625, 508.71)(893.2489, 4918.3247)(894.2495, 4962.41)(895.2543, 2113.79)(896.2643, 70.71)(875.23926, 9069.01)(876.2404, 8545.16)(877.2423, 2899.18)(878.2548, 918.93)
p-Coumaroyl malic acid	Phenolic acids	Hydroxycinnamic acids	1	1	1	32089	1	1	1	1	1	1	1	1	1	1	26138	25866	1	1	20042	1	9262	1	1	1	p-Coumaroyl malic acid [ C13 H12 O7, tgt=61.74, overall=61.74 ]	(262.0485, 2618.795)(263.04755, 630.32)(281.06277, 1801.7367)(263.0547, 3209.0266)(264.05975, 306.77335)
1,2,2'-Trisinapoylgentiobiose	Phenolic acids	Hydroxycinnamic acids	1	1	1	102468	1	44327	1	1	1	1	1	1	1	122185	1	453476	468910	260858	1	1	1	1	155637	1	1,2,2'-Trisinapoylgentiobiose [ C45 H52 O23, tgt=87.36, overall=87.36 ]	(960.29346, 2962.764)(961.3019, 2215.27)(962.2973, 1290.81)(961.3058, 1002.8981)(962.31226, 155.87666)(943.2999, 1204.02)(944.295, 674.76)(983.28015, 8591.136)(984.28546, 4460.543)(985.28827, 1987.8068)(986.2891, 709.53754)
Homoveratric acid	Phenolic acids	Hydroxyphenylacetic acids	1	1	1	1	1	1	1522858	731343	3155959	4173877	935225	594061	1	119895	1924831	1	1	1452323	439115	753558	568237	530724	350687	14433	Homoveratric acid [ C10 H12 O4, tgt=84.63, overall=84.63 ]	(196.0727, 159.21)(197.08022, 7809.269)(198.0931, 1612.98)(179.0714, 62070.293)(180.0801, 10229.3545)(219.06227, 93728.67)(220.06566, 10966.306)(221.06194, 6137.02)
Methoxyphenylacetic acid	Phenolic acids	Hydroxyphenylacetic acids	2592585	2811451	2658055	5739653	5073149	2789258	1475820	2110421	2857102	3476771	1341473	3198374	68226	1	2597060	111727	1080749	107679	3062139	3433222	4471472	4824110	5371065	3642426	Methoxyphenylacetic acid [ C9 H10 O3, tgt=86.81, overall=86.81 ]	(148.05138, 1574.4524)(149.05972, 299831.03)(150.06288, 30503.375)(151.06963, 2551.0635)(171.0419, 6902.71)(172.0509, 140.22)
3,4-Dihydroxyphenylacetic acid	Phenolic acids	Hydroxyphenylacetic acids	1	1	1	112640	1	1	398239	505302	1334006	1301933	206524	298091	1	1	218659	173718	163821	102076	99299	1	1	1	119749	97123	3,4-Dihydroxyphenylacetic acid [ C8 H8 O4, tgt=62.51, overall=62.51 ]	(168.0441, 246.23)(169.05014, 19143.373)(170.05408, 3213.96)(151.03807, 15703.417)(152.03911, 1136.7129)(153.0356, 91.75)(173.02, 103.39)
Dihydrocaffeic acid	Phenolic acids	Hydroxyphenylpropanoic acids	480172	504149	512966	519087	527710	523936	391322	810236	908711	126646	588129	1	944663	734233	889584	51989	1035024	1122831	153469	638943	676455	357511	386530	339291	Dihydrocaffeic acid [ C9 H10 O4, tgt=72.66, overall=72.66 ]	(182.0549, 140.39)(183.0636, 5113.32)(165.05492, 44833.934)(166.05502, 3256.7012)(167.0467, 95.84)(205.048, 678.68)(187.03609, 3215.7944)(188.0369, 301.36664)(189.02985, 285.41)
Resveratrol 5-O-glucoside	Stilbenes	Stilbenes	51755	57060	57201	87966	92603	68193	310793	103161	159935	143209	268948	635764	138247	121680	67589	132697	119870	105112	188818	333259	181851	278735	243196	194782	Resveratrol 5-O-glucoside [ C20 H22 O8, tgt=92.27, overall=92.27 ]	(372.12344, 775.634)(391.14005, 13463.228)(392.14188, 3004.199)(393.13644, 185.17334)(373.12888, 3773.5532)(374.13226, 1339.967)(375.13217, 145.11667)(413.1206, 11591.601)(414.12402, 3465.3955)(415.1263, 871.34863)(395.11035, 1278.2657)(396.12073, 798.82495)(397.1256, 250.61)
Pinosylvin	Stilbenes	Stilbenes	1	78442	71294	1	1	1	1	1	58649	70175	1	57704	81962	1	1	1	97332	82726	1	1	120809	1	108214	109249	Pinosylvin [ C14 H12 O2, tgt=91.64, overall=91.64 ]	(213.09038, 7492.152)(214.09593, 1163.4956)(215.08917, 216.73999)(235.0734, 183.82999)(217.06316, 260.6367)
d-Viniferin	Stilbenes	Stilbenes	1285000	1129330	1446974	1643684	1322754	186971	798380	1	4333902	307004	1	271085	1	1	11643265	595537	1285175	1113086	1	1	1	55803	79831	1	d-Viniferin [ C28 H22 O6, tgt=64.90, overall=64.90 ]	(454.1394, 16456.54)(455.1403, 4038.45)(436.1291, 4580.4883)(437.1387, 3812.1)(438.1403, 500.49)(455.14896, 2613.7932)(456.15665, 934.75)(437.14038, 142008.17)(438.1441, 30498.777)(439.1479, 8956.4375)(440.15118, 1673.484)(477.13535, 294.53)(478.1395, 60.74)(459.11987, 2334.7852)(460.11996, 678.0967)
Pterostilbene	Stilbenes	Stilbenes	37644	379785	1	1	354154	359198	43238	1	99278	1	1	1	1	1	340163	277965	436832	373161	1	48579	1	1	139233	1	Pterostilbene [ C16 H16 O3, tgt=71.17, overall=71.17 ]	(256.1128, 2447.75)(238.102, 4103.4)(257.11414, 2426.92)(258.11554, 367.94)(259.114, 292.01)(279.09976, 20277.025)(280.10455, 3631.4275)(281.1066, 727.22)
Resveratrol	Stilbenes	Stilbenes	1	37244	1	27622	1	1	1	1	1	1	1	1	1	1	1	49241	1	39017	1	1	1	1	1	1	Resveratrol [ C14 H12 O3, tgt=65.96, overall=65.96 ]	(210.06763, 5895.543)(211.0645, 418.06335)(229.0876, 462.41)(211.0735, 11610.94)(212.0878, 1563.5)
Piceatannol	Stilbenes	Stilbenes	1	1	1	1	1	1	1	1	1	1	1	1	1	1	99421	1	1	1	1	1	1	1	1	1	Piceatannol [ C14 H12 O4, tgt=76.90, overall=76.90 ]	(245.0797, 40029.2)(246.0826, 4624.77)(227.07, 1744.33)
