# Supplementary material for: Phenolic Profile and Susceptibility to Fusarium Infection of Pigmented Maize Cultivars
Source: Front Plant Sci. 2018 Aug 14;9:1189. doi: 10.3389/fpls.2018.01189 (PMC6102558; doi:10.3389/fpls.2018.01189)
Supplement: Supplementary file 4 [file Table_3.XLSX]

## Sheet: B73 line
Table S3. List of phenolic compounds identified in inbred line B73.
Compound	Class	Subclass	[B73] mean	Annotations	CompositeSpectrum	Retention Time
Pelargonidin	Flavonoids	Anthocyanins	1.93387e+06	Pelargonidin [ C15 H11 O5, tgt=70.58, overall=70.58 ]	(272.06686, 6972.967)(257.0638, 279.1)(275.82986, 23013.48)(289.09268, 438086.97)(290.0951, 57046.824)(291.09805, 13504.551)(271.0817, 59578.64)(272.52798, 637.1011)(299.06314, 2500.1267)(279.04733, 654.395)	2.09233
Malvidin 3-O-galactoside	Flavonoids	Anthocyanins	153969	Malvidin 3-O-galactoside [ C23 H25 Cl O12, tgt=11.20, overall=11.20 ]	(535.1082, 408.92)(546.1358, 7876.264)(547.1275, 4001.461)(548.1199, 396.33)(551.0885, 922.86)(552.0821, 318.66)(536.7482, 785.3367)	1.642
Peonidin 3-O-(6''-p-coumaroyl-glucoside)	Flavonoids	Anthocyanins	1732.82	Peonidin 3-O-(6''-p-coumaroyl-glucoside) [ C31 H29 O13, tgt=30.39, overall=30.39 ]	(614.1809, 2970.3997)(595.1642, 1876.37)(612.1815, 4288.0947)(613.1814, 2942.21)(627.5927, 8150.4814)(628.59485, 1265.5859)(630.195, 1432.66)(610.0158, 12264.601)(611.09265, 6281.9355)(617.1467, 7561.5303)(618.15015, 786.07)	22.6374
Pelargonidin 3-O-(6''-succinyl-glucoside)	Flavonoids	Anthocyanins	2922.8	Pelargonidin 3-O-(6''-succinyl-glucoside) [ C25 H25 O13, tgt=52.66, overall=52.66 ]	(515.1201, 7508.7803)(553.169, 29393.97)(554.1721, 5420.795)(555.16986, 3013.54)(533.1553, 37838.645)(534.1576, 5550.1353)	1.95837
Petunidin 3-O-glucoside	Flavonoids	Anthocyanins	5170.74	Petunidin 3-O-glucoside [ C22 H23 O12, tgt=30.64, overall=30.64 ]	(485.1269, 3224.12)(467.1204, 279.63)(497.14777, 26480.035)(498.1514, 4208.76)(499.1419, 1929.5)	1.538
Petunidin 3-O-(6''-acetyl-glucoside)	Flavonoids	Anthocyanins	59.1521	Petunidin 3-O-(6''-acetyl-glucoside) [ C24 H25 O13, tgt=64.02, overall=64.02 ]	(505.1322, 12456.0)(506.1354, 2618.85)	4.853
Cumulative Intensities			2.09772e+06
ppm Cyanidin Eq.			253.078
Apigenin 6,8-C-galactoside-C-arabinoside	Flavonoids	Flavones	3825.1	Apigenin 6,8-C-galactoside-C-arabinoside [ C26 H28 O14, tgt=76.38, overall=76.38 ]	(546.13696, 6122.635)(547.14197, 1150.745)(565.1545, 23938.342)(566.15753, 6163.7783)(587.13605, 8723.68)(588.1392, 1306.2184)(569.129, 4328.5947)	10.9919
Phloretin	Flavonoids	Dihydrochalcones	105152	Phloretin [ C15 H14 O5, tgt=75.57, overall=75.57 ]	(277.09134, 10839.094)(259.08145, 10139.327)(260.08337, 4713.425)(275.21704, 162031.4)(276.32495, 16631.596)(277.0865, 18928.059)(257.5829, 11302.909)(296.46512, 4232.45)(275.1096, 33199.734)(276.11536, 6590.62)(297.0744, 29414.168)(298.82214, 2514.7148)	3.168
3-Hydroxyphloretin 2'-O-glucoside	Flavonoids	Dihydrochalcones	7855.54	3-Hydroxyphloretin 2'-O-glucoside [ C21 H24 O11, tgt=54.40, overall=54.40 ]	(453.13864, 28277.05)(454.14175, 4388.85)(439.14264, 63535.79)(440.14624, 11017.155)(441.1475, 1324.03)(475.1767, 4105.335)	1.433
8-Prenylnaringenin	Flavonoids	Flavanones	109697	8-Prenylnaringenin [ C20 H20 O5, tgt=67.52, overall=67.52 ]	(342.14014, 3780.6404)(322.852, 4911.223)(341.13907, 16047.426)(342.14532, 2792.852)(323.12723, 4080.953)(324.1293, 369.52)(348.79056, 4237.7715)(349.87372, 3319.5374)	13.7917
6-Prenylnaringenin	Flavonoids	Flavanones	109697	6-Prenylnaringenin [ C20 H20 O5, tgt=67.52, overall=67.52 ]	(342.14014, 3780.6404)(322.852, 4911.223)(341.13907, 16047.426)(342.14532, 2792.852)(323.12723, 4080.953)(324.1293, 369.52)(348.79056, 4237.7715)(349.87372, 3319.5374)	13.7917
Cirsilineol	Flavonoids	Flavones	3874.86	Cirsilineol [ C18 H16 O7, tgt=47.49, overall=47.49 ]	(345.76526, 27327.18)(345.09985, 46929.33)(346.1026, 9736.745)(349.12595, 7245.02)	18.3555
Pebrellin	Flavonoids	Flavones	3874.86	Pebrellin [ C18 H16 O7, tgt=47.49, overall=47.49 ]	(345.76526, 27327.18)(345.09985, 46929.33)(346.1026, 9736.745)(349.12595, 7245.02)	18.3555
Neodiosmin	Flavonoids	Flavones	2692.56	Neodiosmin [ C28 H32 O15, tgt=57.93, overall=57.93 ]	(610.1829, 13982.526)(611.1836, 7170.3774)(612.18164, 4561.2393)(613.18164, 760.985)(615.1901, 676.79)(627.2114, 10495.24)(628.2139, 2859.35)(608.192, 7819.41)	25.4796
Eupatorin	Flavonoids	Flavones	3874.86	Eupatorin [ C18 H16 O7, tgt=47.49, overall=47.49 ]	(345.76526, 27327.18)(345.09985, 46929.33)(346.1026, 9736.745)(349.12595, 7245.02)	18.3555
Diosmin	Flavonoids	Flavones	2692.56	Diosmin [ C28 H32 O15, tgt=57.93, overall=57.93 ]	(610.1829, 13982.526)(611.1836, 7170.3774)(612.18164, 4561.2393)(613.18164, 760.985)(615.1901, 676.79)(627.2114, 10495.24)(628.2139, 2859.35)(608.192, 7819.41)	25.4796
Apigenin 7-O-apiosyl-glucoside	Flavonoids	Flavones	3825.1	Apigenin 7-O-apiosyl-glucoside [ C26 H28 O14, tgt=76.38, overall=76.38 ]	(546.13696, 6122.635)(547.14197, 1150.745)(565.1545, 23938.342)(566.15753, 6163.7783)(587.13605, 8723.68)(588.1392, 1306.2184)(569.129, 4328.5947)	10.9919
Cirsimaritin	Flavonoids	Flavones	18801132	Cirsimaritin [ C17 H14 O6, tgt=57.06, overall=57.06 ]	(315.0831, 1363.4451)(296.06653, 288180.56)(297.07004, 26784.246)(298.06607, 62916.02)(299.0686, 4841.5767)(315.81723, 15331.72)(316.09106, 1885.2612)(297.07776, 18261.525)(298.0814, 2282.75)(332.10916, 6871.33)(322.06375, 2875.0598)(322.06326, 3541.6868)	4.36982
Apigenin 6,8-C-arabinoside-C-glucoside	Flavonoids	Flavones	3825.1	Apigenin 6,8-C-arabinoside-C-glucoside [ C26 H28 O14, tgt=76.38, overall=76.38 ]	(546.13696, 6122.635)(547.14197, 1150.745)(565.1545, 23938.342)(566.15753, 6163.7783)(587.13605, 8723.68)(588.1392, 1306.2184)(569.129, 4328.5947)	10.9919
Apigenin 7-O-diglucuronide	Flavonoids	Flavones	2094.07	Apigenin 7-O-diglucuronide [ C27 H26 O17, tgt=60.61, overall=60.61 ]	(645.1653, 886.575)(646.1679, 561.75)(627.09326, 5684.135)(628.0968, 913.395)	1.206
Cumulative Intensities			1.91641e+07
ppm Luteolin Eq.			92.1344
Quercetin 3-O-xylosyl-rutinoside	Flavonoids	Flavonols	39	Quercetin 3-O-xylosyl-rutinoside [ C32 H38 O20, tgt=47.61, overall=47.61 ]	(724.18854, 9714.415)(725.18945, 1355.2509)(747.1632, 429.13)	2.03145
Quercetin 3-O-(6	Flavonoids	Flavonols	2562.84	Quercetin 3-O-(6 [ C24 H22 O15, tgt=36.51, overall=36.51 ]	(534.09845, 900.14996)(569.129, 4716.4697)	1.351
Quercetin 3-O-glucosyl-xyloside	Flavonoids	Flavonols	35.6591	Quercetin 3-O-glucosyl-xyloside [ C26 H28 O16, tgt=41.91, overall=41.91 ]	(615.1686, 10442.4)(616.1723, 2599.55)	12.935
(+)-Catechin	Flavonoids	Flavanols	7219.89	(+)-Catechin [ C15 H14 O6, tgt=97.81, overall=97.81 ]	(291.0858, 7134.18)(275.07596, 2017.48)(291.0866, 57030.684)(292.09, 10708.378)(293.0926, 338.41)(273.0761, 29713.98)(274.07944, 6053.536)(311.1165, 1666.16)(313.0682, 14982.025)(314.07153, 1543.64)	8.83341
(-)-Epicatechin 3-O-gallate	Flavonoids	Flavanols	504136	(-)-Epicatechin 3-O-gallate [ C22 H18 O10, tgt=95.66, overall=95.66 ]	(443.09726, 78570.93)(444.10025, 16866.727)(445.10254, 2253.9841)(425.08762, 19364.717)(426.09106, 1755.7067)(465.47336, 1244.8933)(443.123, 763.94)(465.0788, 30240.883)(466.0819, 6002.039)	9.88667
(-)-Epicatechin-(2a-7)(4a-8)-epicatechin 3-O-galactoside	Flavonoids	Flavanols	162336	(-)-Epicatechin-(2a-7)(4a-8)-epicatechin 3-O-galactoside [ C36 H34 O15, tgt=67.08, overall=67.08 ]	(712.2167, 691.61)(695.2072, 2398.8838)(707.2153, 13930.736)(708.2155, 3118.632)(709.40924, 846.55566)(731.01654, 3093.1282)(731.68494, 6193.335)(732.1873, 2668.36)	1.958
(+)-Catechin 3-O-gallate	Flavonoids	Flavanols	504136	(+)-Catechin 3-O-gallate [ C22 H18 O10, tgt=95.66, overall=95.66 ]	(443.09726, 78570.93)(444.10025, 16866.727)(445.10254, 2253.9841)(425.08762, 19364.717)(426.09106, 1755.7067)(465.47336, 1244.8933)(443.123, 763.94)(465.0788, 30240.883)(466.0819, 6002.039)	9.88667
(-)-Epicatechin	Flavonoids	Flavanols	7219.89	(-)-Epicatechin [ C15 H14 O6, tgt=97.81, overall=97.81 ]	(291.0858, 7134.18)(275.07596, 2017.48)(291.0866, 57030.684)(292.09, 10708.378)(293.0926, 338.41)(273.0761, 29713.98)(274.07944, 6053.536)(311.1165, 1666.16)(313.0682, 14982.025)(314.07153, 1543.64)	8.83341
(+)-Catechin 3-O-glucose	Flavonoids	Flavanols	7855.54	(+)-Catechin 3-O-glucose [ C21 H24 O11, tgt=54.40, overall=54.40 ]	(453.13864, 28277.05)(454.14175, 4388.85)(439.14264, 63535.79)(440.14624, 11017.155)(441.1475, 1324.03)(475.1767, 4105.335)	1.433
Cumulative Intensities			1.19554e+06
ppm Catechin Eq.			16.3618
Sesamol	Lignans	Lignans	72869.2	Sesamol [ C7 H6 O3, tgt=86.91, overall=86.91 ]	(139.03918, 115381.79)(140.04242, 7184.5283)(121.02836, 19416.021)(122.031845, 3063.705)(158.32114, 23644.83)(157.87045, 2933.2139)(139.30804, 100990.08)(139.0584, 30706.535)(166.03432, 1777.4009)	9.05159
Conidendrin	Lignans	Lignans	3006.9	Conidendrin [ C20 H20 O6, tgt=50.78, overall=50.78 ]	(338.11145, 25887.977)(339.1167, 1987.59)(379.17188, 8892.096)(357.1506, 4495.9)(381.1193, 2178.58)(361.1075, 17131.68)(362.1115, 3343.61)	11.398
Dimethylmatairesinol	Lignans	Lignans	12421.3	Dimethylmatairesinol [ C22 H26 O6, tgt=64.17, overall=64.17 ]	(387.18265, 84620.984)(388.1881, 17406.24)(406.20917, 9422.385)(409.21918, 722.345)	29.078
Cumulative Intensities			88297.3
ppm Sesamin Eq.			2.54898
Gallic aldehyde	Other polyphenols	Hydroxybenzaldehydes	16628.5	Gallic aldehyde [ C7 H6 O4, tgt=79.94, overall=79.94 ]	(158.04276, 1416.595)(174.06448, 22366.797)(173.0644, 611.8133)(154.0499, 24153.566)(155.05374, 867.76)(177.0143, 3848.5552)	2.183
Bergapten	Other polyphenols	Furanocoumarins	2771.06	Bergapten [ C12 H8 O4, tgt=79.82, overall=79.82 ]	(216.03998, 21321.78)(217.03517, 2561.0833)(199.03668, 705.53)(221.05946, 5967.0938)(200.37794, 35227.465)(201.04395, 2968.6975)(236.00879, 93345.484)(236.99953, 20246.926)(237.0831, 11137.31)(217.06879, 26846.95)(221.88246, 3506.1462)(225.0337, 654.1691)	1.70543
Xanthotoxin	Other polyphenols	Furanocoumarins	2771.06	Xanthotoxin [ C12 H8 O4, tgt=79.82, overall=79.82 ]	(216.03998, 21321.78)(217.03517, 2561.0833)(199.03668, 705.53)(221.05946, 5967.0938)(200.37794, 35227.465)(201.04395, 2968.6975)(236.00879, 93345.484)(236.99953, 20246.926)(237.0831, 11137.31)(217.06879, 26846.95)(221.88246, 3506.1462)(225.0337, 654.1691)	1.70543
Syringaldehyde	Other polyphenols	Hydroxybenzaldehydes	657166	Syringaldehyde [ C9 H10 O4, tgt=47.61, overall=47.61 ]	(184.60263, 3863.3984)(186.0697, 1635.53)(166.0498, 3987.015)(185.07133, 6453.03)(186.5735, 3031.53)(187.0763, 834.68)(167.06111, 8137.1523)(203.30156, 1835.5061)(182.5111, 8064.046)(183.07744, 1378.3534)	3.83114
Pyrogallol	Other polyphenols	Other polyphenols	3.899e+06	Pyrogallol [ C6 H6 O3, tgt=87.75, overall=87.75 ]	(127.03898, 306529.38)(128.20776, 18367.188)(129.03693, 3138.8525)(109.02855, 64351.02)(110.03181, 3461.1233)(144.24245, 5040.1196)(126.409164, 7544.3857)	2.56111
4-Ethylguaiacol	Other polyphenols	Alkylmethoxyphenols	22215.2	4-Ethylguaiacol [ C9 H12 O2, tgt=83.40, overall=83.40 ]	(156.29498, 322346.03)(154.094, 1261.97)(170.11751, 152202.55)(152.10686, 51061.8)(153.10811, 6257.16)(175.34215, 7759.554)(157.4648, 295.122)	30.1418
Carnosol	Other polyphenols	Phenolic terpenes	12628.2	Carnosol [ C20 H26 O4, tgt=50.15, overall=50.15 ]	(348.21402, 24370.295)(331.47366, 143083.05)(333.21918, 184174.16)(356.3812, 388.569)(338.16776, 1006.99)(339.1722, 2195.25)	30.7585
Bisdemethoxycurcumin	Other polyphenols	Curcuminoids	363729	Bisdemethoxycurcumin [ C19 H16 O4, tgt=62.87, overall=62.87 ]	(308.10596, 21632.834)(309.10855, 2651.0615)(290.0946, 72127.67)(291.09784, 13112.083)(291.0996, 13115.996)(331.1493, 12606.007)(309.12936, 15639.862)(333.33542, 5521.288)(333.09894, 9837.135)(314.4714, 6586.808)(315.0891, 6590.7124)(316.75842, 223.20332)	1.8705
Protocatechuic aldehyde	Other polyphenols	Hydroxybenzaldehydes	72869.2	Protocatechuic aldehyde [ C7 H6 O3, tgt=86.91, overall=86.91 ]	(139.03918, 115381.79)(140.04242, 7184.5283)(121.02836, 19416.021)(122.031845, 3063.705)(158.32114, 23644.83)(157.87045, 2933.2139)(139.30804, 100990.08)(139.0584, 30706.535)(166.03432, 1777.4009)	9.05159
Phlorin	Other polyphenols	Other polyphenols	2.38986e+06	Phlorin [ C12 H16 O8, tgt=84.80, overall=84.80 ]	(291.592, 6569.375)(289.0926, 507542.8)(290.09497, 65575.766)(291.098, 12314.758)(271.08173, 68652.44)(272.08453, 8221.641)(273.0828, 362.40002)(308.95197, 14055.523)(290.71667, 5924.78)(314.5309, 7196.719)(315.58914, 2573.48)(293.29977, 21615.822)(294.73105, 4140.8867)(295.0632, 3329.2)	1.86365
Esculin	Other polyphenols	Hydroxycoumarins	1.01303e+06	Esculin [ C15 H16 O9, tgt=69.50, overall=69.50 ]	(322.0639, 3771.23)(344.0922, 264.81)(323.07425, 33755.34)(324.07806, 3526.4902)(325.0738, 964.845)(363.0738, 574.1)(348.0705, 935.65)	1.326
Cumulative Intensities			8.45267e+06
ppm Tyrosol Eq.			474.808
Dihydrocaffeic acid	Phenolic acids	Hydroxyphenylpropanoic acids	657166	Dihydrocaffeic acid [ C9 H10 O4, tgt=47.61, overall=47.61 ]	(184.60263, 3863.3984)(186.0697, 1635.53)(166.0498, 3987.015)(185.07133, 6453.03)(186.5735, 3031.53)(187.0763, 834.68)(167.06111, 8137.1523)(203.30156, 1835.5061)(182.5111, 8064.046)(183.07744, 1378.3534)	3.83114
Homovanillic acid	Phenolic acids	Hydroxyphenylacetic acids	657166	Homovanillic acid [ C9 H10 O4, tgt=47.61, overall=47.61 ]	(184.60263, 3863.3984)(186.0697, 1635.53)(166.0498, 3987.015)(185.07133, 6453.03)(186.5735, 3031.53)(187.0763, 834.68)(167.06111, 8137.1523)(203.30156, 1835.5061)(182.5111, 8064.046)(183.07744, 1378.3534)	3.83114
Protocatechuic acid	Phenolic acids	Hydroxybenzoic acids	16628.5	Protocatechuic acid [ C7 H6 O4, tgt=79.94, overall=79.94 ]	(158.04276, 1416.595)(174.06448, 22366.797)(173.0644, 611.8133)(154.0499, 24153.566)(155.05374, 867.76)(177.0143, 3848.5552)	2.183
3,5-Dihydroxybenzoic acid	Phenolic acids	Hydroxybenzoic acids	16628.5	3,5-Dihydroxybenzoic acid [ C7 H6 O4, tgt=79.94, overall=79.94 ]	(158.04276, 1416.595)(174.06448, 22366.797)(173.0644, 611.8133)(154.0499, 24153.566)(155.05374, 867.76)(177.0143, 3848.5552)	2.183
3,5-Diferuloylquinic acid	Phenolic acids	Hydroxycinnamic acids	2.30326e+06	3,5-Diferuloylquinic acid [ C27 H28 O12, tgt=65.34, overall=65.34 ]	(546.16345, 989.615)(527.6575, 3254.795)(547.1633, 2444.65)(527.1585, 501910.0)(528.16095, 95930.13)(529.1622, 23652.172)(530.1661, 2468.4329)(566.2059, 875.85)(548.1984, 5980.47)(571.16437, 7181.749)(572.1678, 279.30573)(553.2207, 24304.623)(554.23395, 4674.5527)	2.08188
4-Hydroxybenzoic acid 4-O-glucoside	Phenolic acids	Hydroxybenzoic acids	1.02038e+06	4-Hydroxybenzoic acid 4-O-glucoside [ C13 H16 O8, tgt=44.65, overall=44.65 ]	(301.09033, 3792.2585)(301.11115, 6188.53)(323.07425, 33755.34)(324.07806, 3526.4902)(325.0738, 964.845)	2.874
2,6-Dihydroxybenzoic acid	Phenolic acids	Hydroxybenzoic acids	16628.5	2,6-Dihydroxybenzoic acid [ C7 H6 O4, tgt=79.94, overall=79.94 ]	(158.04276, 1416.595)(174.06448, 22366.797)(173.0644, 611.8133)(154.0499, 24153.566)(155.05374, 867.76)(177.0143, 3848.5552)	2.183
3,4-Diferuloylquinic acid	Phenolic acids	Hydroxycinnamic acids	2.30326e+06	3,4-Diferuloylquinic acid [ C27 H28 O12, tgt=65.34, overall=65.34 ]	(546.16345, 989.615)(527.6575, 3254.795)(547.1633, 2444.65)(527.1585, 501910.0)(528.16095, 95930.13)(529.1622, 23652.172)(530.1661, 2468.4329)(566.2059, 875.85)(548.1984, 5980.47)(571.16437, 7181.749)(572.1678, 279.30573)(553.2207, 24304.623)(554.23395, 4674.5527)	2.08188
Syringic acid	Phenolic acids	Hydroxybenzoic acids	46.3831	Syringic acid [ C9 H10 O5, tgt=82.81, overall=82.81 ]	(199.06068, 6736.045)(181.04964, 9137.71)(216.08704, 5768.611)(217.08846, 559.2833)(198.79085, 34313.695)(199.07903, 3780.4062)(221.0397, 5501.0)(208.0425, 3181.08)	3.39288
p-Coumaroyl malic acid	Phenolic acids	Hydroxycinnamic acids	1737.22	p-Coumaroyl malic acid [ C13 H12 O7, tgt=66.19, overall=66.19 ]	(281.0636, 2460.49)(281.0642, 1553.82)(263.05347, 2279.8398)(303.1085, 356.83)(303.05023, 74044.07)(304.05344, 10921.104)(305.05582, 563.651)	13.1735
Hydroxycaffeic acid	Phenolic acids	Hydroxycinnamic acids	111.074	Hydroxycaffeic acid [ C9 H8 O5, tgt=74.30, overall=74.30 ]	(199.91193, 33167.996)(179.02895, 491.53)(214.07127, 5998.175)(197.49516, 6533.386)(201.07425, 2211.47)(219.02734, 271007.8)(220.03069, 18676.545)(221.02643, 28228.914)(222.0261, 1932.3999)	1.92506
4-Hydroxybenzoic acid	Phenolic acids	Hydroxybenzoic acids	72869.2	4-Hydroxybenzoic acid [ C7 H6 O3, tgt=85.87, overall=85.87 ]	(139.03918, 115381.79)(140.04242, 7184.5283)(121.02836, 19416.021)(122.031845, 3063.705)(158.64339, 21728.295)(158.07072, 2990.88)(139.48706, 115305.67)(139.0584, 30706.535)(166.03433, 1814.7488)	9.38706
1-Sinapoyl-2-feruloylgentiobiose	Phenolic acids	Hydroxycinnamic acids	2956.71	1-Sinapoyl-2-feruloylgentiobiose [ C33 H40 O18, tgt=62.70, overall=62.70 ]	(707.2114, 9325.141)(708.21313, 2648.1)(709.2123, 1625.7)(712.2195, 465.04)(707.2159, 15407.634)(708.216, 3457.109)(709.2225, 817.2042)(730.8058, 1825.696)	1.99835
Gentisic acid	Phenolic acids	Hydroxybenzoic acids	16628.5	Gentisic acid [ C7 H6 O4, tgt=79.94, overall=79.94 ]	(158.04276, 1416.595)(174.06448, 22366.797)(173.0644, 611.8133)(154.0499, 24153.566)(155.05374, 867.76)(177.0143, 3848.5552)	2.183
Gallic acid ethyl ester	Phenolic acids	Hydroxybenzoic acids	46.3831	Gallic acid ethyl ester [ C9 H10 O5, tgt=82.81, overall=82.81 ]	(199.06068, 6736.045)(181.04964, 9137.71)(216.08704, 5768.611)(217.08846, 559.2833)(198.79085, 34313.695)(199.07903, 3780.4062)(221.0397, 5501.0)(208.0425, 3181.08)	3.39288
2-Hydroxybenzoic acid	Phenolic acids	Hydroxybenzoic acids	72869.2	2-Hydroxybenzoic acid [ C7 H6 O3, tgt=86.91, overall=86.91 ]	(139.03914, 110192.56)(140.04237, 6633.817)(121.02836, 38522.582)(122.031845, 3063.705)(158.32114, 23644.83)(157.87045, 2933.2139)(139.30804, 100990.08)(139.0584, 30706.535)(166.03432, 1232.992)	8.79773
Feruloyl tartaric acid	Phenolic acids	Hydroxycinnamic acids	185255	Feruloyl tartaric acid [ C14 H14 O9, tgt=62.04, overall=62.04 ]	(330.0712, 1982.2134)(309.05893, 5284.203)(326.08548, 2563.3867)(327.0877, 849.675)(328.0819, 322.96)(350.0609, 586.12)	1.182
Protocatechuic acid 4-O-glucoside	Phenolic acids	Hydroxybenzoic acids	1.64806e+06	Protocatechuic acid 4-O-glucoside [ C13 H16 O9, tgt=77.58, overall=77.58 ]	(298.06607, 61865.95)(299.0686, 4708.8066)(300.07095, 516.84)(322.0948, 292.68)(321.1193, 8330.38)(321.05997, 5048.487)(322.0627, 1040.17)	1.187
Cumulative Intensities			8.99169e+06
ppm Ferulic acid Eq.			648.831
d/e-Viniferin	Stilbenes	Stilbenes	2622.27	d-Viniferin [ C28 H22 O6, tgt=47.23, overall=47.23 ]	(454.94278, 8932.87)(456.1462, 3114.21)(455.1431, 24363.734)(456.14667, 3383.07)(437.47678, 19152.5)(438.5467, 3563.8672)(441.14755, 945.39)(479.94452, 9524.513)(482.1511, 796.81146)(465.13812, 1427.39)	2.81383
ppm Resveratrol Eq.			0.0368174
Total phenolic content (cumulative mg/kg Equivalents)
1487.8
